# Supplementary material for: Regulation of DNA methylation on key parasitism genes of Cysticercus cellulosae revealed by integrative epigenomic-transcriptomic analyses
Source: Hereditas. 2021 Aug 12;158:28. doi: 10.1186/s41065-021-00195-9 (PMC8361615; doi:10.1186/s41065-021-00195-9)
Supplement: Supplementary file 7 — Additional file 7: Table S1. Results of reciprocal BlastP searches of T.s DNMTs and MBD. [file 41065_2021_195_MOESM7_ESM.xlsx]

## Sheet: TableS1
Table S1. Results of reciprocal BlastP searches of T.s dnmts and MBD.
Query id	Subject id	% identity	alignment length	mismatches	gap openings	q. start	q. end	s. start	s. end	e-value	bit score	Gene	annotation
LongOrf.asmbl_16366	tr|A0A0A7LTY3|A0A0A7LTY3_CLOSI	48.02	379	185	3	1	372	1	374	1e-95	341	DNMT2	tr|A0A0A7LTY3|A0A0A7LTY3_CLOSI DNA methyltransferase 2 OS=Clonorchis sinensis GN=DNMT2 PE=2 SV=1
LongOrf.asmbl_16366	tr|Q6ICS7|Q6ICS7_HUMAN	35.22	389	224	9	1	366	4	387	8e-54	201	DNMT2	tr|Q6ICS7|Q6ICS7_HUMAN DNMT2 protein (Fragment) OS=Homo sapiens GN=DNMT2 PE=2 SV=1
LongOrf.asmbl_16366	tr|D7M3Z7|D7M3Z7_ARALL	33.25	400	205	9	2	371	16	383	8e-54	201	DNMT2	tr|D7M3Z7|D7M3Z7_ARALL DNA methyltransferase-2 OS=Arabidopsis lyrata subsp. lyrata GN=DNMT2 PE=3 SV=1
LongOrf.asmbl_16366	tr|Q4W5Z2|Q4W5Z2_CHICK	36.36	407	208	9	1	369	4	397	6e-53	199	DNMT2	tr|Q4W5Z2|Q4W5Z2_CHICK DNA methyltransferase 2 OS=Gallus gallus GN=DNMT2 PE=2 SV=1
LongOrf.asmbl_16366	tr|E9FZL3|E9FZL3_DAPPU	38.2	377	183	11	1	369	6	340	1e-52	197	DNMT2	tr|E9FZL3|E9FZL3_DAPPU Putative uncharacterized protein DNMT2 OS=Daphnia pulex GN=DNMT2 PE=3 SV=1
LongOrf.asmbl_16366	tr|F4JWT7|F4JWT7_ARATH	32.25	400	209	10	2	371	16	383	1e-51	194	DNMT2	tr|F4JWT7|F4JWT7_ARATH DNA methyltransferase-2 OS=Arabidopsis thaliana GN=DNMT2 PE=3 SV=1
LongOrf.asmbl_16366	tr|L7MTK8|L7MTK8_SPOFR	33.24	373	191	9	2	365	5	328	3e-45	173	DNMT2	tr|L7MTK8|L7MTK8_SPOFR Dnmt2 OS=Spodoptera frugiperda GN=DNMT2 PE=1 SV=1
LongOrf.asmbl_16366	tr|A0A0D3DCU0|A0A0D3DCU0_BRAOL	31.85	336	198	6	2	315	11	337	1e-40	157	DNMT2	tr|A0A0D3DCU0|A0A0D3DCU0_BRAOL Uncharacterized protein OS=Brassica oleracea var. oleracea GN=DNMT2 PE=4 SV=1
LongOrf.asmbl_16366	tr|Q7YS55|Q7YS55_BOVIN	55	40	18	0	1	40	4	43	9e-08	48.9	DNMT2g	tr|Q7YS55|Q7YS55_BOVIN DNA cytosine-5 methyltransferase 2 isoform gamma OS=Bos taurus GN=DNMT2g PE=2 SV=1
LongOrf.asmbl_5964	tr|A0A0C9R2C3|A0A0C9R2C3_9HYME	30.85	94	52	3	130	217	181	267	5e-06	42.4	DNMT3A_0	tr|A0A0C9R2C3|A0A0C9R2C3_9HYME DNMT3A_0 protein (Fragment) OS=Fopius arisanus GN=DNMT3A_0 PE=4 SV=1
LongOrf.asmbl_5964	tr|A0A0C9R2D6|A0A0C9R2D6_9HYME	30.85	94	52	3	130	217	181	267	6e-06	42	DNMT3A_1	tr|A0A0C9R2D6|A0A0C9R2D6_9HYME DNMT3A_1 protein (Fragment) OS=Fopius arisanus GN=DNMT3A_1 PE=4 SV=1
LongOrf.asmbl_5964	tr|H9GFQ9|H9GFQ9_ANOCA	26.8	97	66	2	128	222	13	106	6e-06	42	DNMT3B	tr|H9GFQ9|H9GFQ9_ANOCA Uncharacterized protein (Fragment) OS=Anolis carolinensis GN=DNMT3B PE=4 SV=1
LongOrf.asmbl_5964	tr|U3I778|U3I778_ANAPL	28.71	101	64	4	115	213	424	518	8e-06	41.6	DNMT3B	tr|U3I778|U3I778_ANAPL Uncharacterized protein OS=Anas platyrhynchos GN=DNMT3B PE=4 SV=1
LongOrf.asmbl_5964	tr|H0Z7R2|H0Z7R2_TAEGU	28.71	101	64	4	115	213	219	313	1e-05	41.2	DNMT3B	tr|H0Z7R2|H0Z7R2_TAEGU Uncharacterized protein (Fragment) OS=Taeniopygia guttata GN=DNMT3B PE=4 SV=1
LongOrf.asmbl_5964	tr|Q4W5Z3|Q4W5Z3_CHICK	27.12	118	78	4	115	230	429	540	1e-05	41.2	DNMT3B	tr|Q4W5Z3|Q4W5Z3_CHICK DNA methyltransferase 3B OS=Gallus gallus GN=DNMT3B PE=2 SV=1
LongOrf.asmbl_5964	tr|U3JS43|U3JS43_FICAL	28.71	101	64	4	115	213	422	516	1e-05	41.2	DNMT3B	tr|U3JS43|U3JS43_FICAL Uncharacterized protein OS=Ficedula albicollis GN=DNMT3B PE=4 SV=1
Scaffold00055.gene4403	tr|F1PB93|F1PB93_CANFA	25.62	203	124	8	17	207	30	217	1e-05	42.7	DNMT1	tr|F1PB93|F1PB93_CANFA Uncharacterized protein OS=Canis familiaris GN=DNMT1 PE=3 SV=2
Scaffold00055.gene4403	tr|F1PB93|F1PB93_CANFA	29.25	106	43	4	420	507	206	297	1e-05	42.7	DNMT1	tr|F1PB93|F1PB93_CANFA Uncharacterized protein OS=Canis familiaris GN=DNMT1 PE=3 SV=2
Scaffold00067.gene4890	tr|F1S513|F1S513_PIG	34.38	96	58	3	461	552	222	316	6e-10	57	DNMT3B	tr|F1S513|F1S513_PIG Uncharacterized protein OS=Sus scrofa GN=DNMT3B PE=4 SV=2
Scaffold00067.gene4890	tr|W5P3M3|W5P3M3_SHEEP	32.29	96	60	3	461	552	244	338	7e-10	57	DNMT3B	tr|W5P3M3|W5P3M3_SHEEP Uncharacterized protein OS=Ovis aries GN=DNMT3B PE=4 SV=1
Scaffold00067.gene4890	tr|W5P3M6|W5P3M6_SHEEP	33.33	96	59	3	461	552	232	326	1e-09	56.2	DNMT3B	tr|W5P3M6|W5P3M6_SHEEP Uncharacterized protein OS=Ovis aries GN=DNMT3B PE=4 SV=1
Scaffold00067.gene4890	tr|F1MD29|F1MD29_BOVIN	33.33	96	59	3	461	552	232	326	2e-09	55.1	DNMT3B	tr|F1MD29|F1MD29_BOVIN Uncharacterized protein OS=Bos taurus GN=DNMT3B PE=4 SV=2
Scaffold00067.gene4890	tr|G1TEJ2|G1TEJ2_RABIT	33.33	96	59	3	461	552	228	322	4e-09	54.3	DNMT3B	tr|G1TEJ2|G1TEJ2_RABIT Uncharacterized protein OS=Oryctolagus cuniculus GN=DNMT3B PE=4 SV=1
Scaffold00067.gene4890	tr|Q2PJS8|Q2PJS8_HUMAN	31.25	96	61	3	461	552	223	317	6e-09	53.9	DNMT3B	tr|Q2PJS8|Q2PJS8_HUMAN DNA methyltransferase OS=Homo sapiens GN=DNMT3B PE=2 SV=1
Scaffold00067.gene4890	tr|G1PUI2|G1PUI2_MYOLU	33.33	96	59	3	461	552	226	320	7e-09	53.5	DNMT3B	tr|G1PUI2|G1PUI2_MYOLU Uncharacterized protein OS=Myotis lucifugus GN=DNMT3B PE=4 SV=1
Scaffold00067.gene4890	tr|I3M8C2|I3M8C2_SPETR	32.29	96	60	3	461	552	231	325	7e-09	53.5	DNMT3B	tr|I3M8C2|I3M8C2_SPETR Uncharacterized protein OS=Spermophilus tridecemlineatus GN=DNMT3B PE=4 SV=1
Scaffold00067.gene4890	tr|H3AIN9|H3AIN9_LATCH	29.13	103	67	2	454	552	120	220	1e-08	53.1	DNMT3B	tr|H3AIN9|H3AIN9_LATCH Uncharacterized protein OS=Latimeria chalumnae GN=DNMT3B PE=4 SV=1
Scaffold00067.gene4890	tr|G3R276|G3R276_GORGO	32.29	96	60	3	461	552	223	317	1e-08	52.4	DNMT3B	tr|G3R276|G3R276_GORGO Uncharacterized protein OS=Gorilla gorilla gorilla GN=DNMT3B PE=4 SV=1
Scaffold00067.gene4890	tr|M3W8C6|M3W8C6_FELCA	32.29	96	60	3	461	552	226	320	2e-08	52.4	DNMT3B	tr|M3W8C6|M3W8C6_FELCA Uncharacterized protein OS=Felis catus GN=DNMT3B PE=4 SV=1
Scaffold00067.gene4890	tr|G1M3V4|G1M3V4_AILME	32.29	96	60	3	461	552	226	320	2e-08	52.4	DNMT3B	tr|G1M3V4|G1M3V4_AILME Uncharacterized protein OS=Ailuropoda melanoleuca GN=DNMT3B PE=4 SV=1
Scaffold00067.gene4890	tr|F6PHF7|F6PHF7_HORSE	32.29	96	60	3	461	552	226	320	2e-08	52.4	DNMT3B	tr|F6PHF7|F6PHF7_HORSE Uncharacterized protein OS=Equus caballus GN=DNMT3B PE=4 SV=1
Scaffold00067.gene4890	tr|H2QK63|H2QK63_PANTR	32.29	96	60	3	461	552	225	319	2e-08	52.4	DNMT3B	tr|H2QK63|H2QK63_PANTR Uncharacterized protein (Fragment) OS=Pan troglodytes GN=DNMT3B PE=4 SV=1
Scaffold00067.gene4890	tr|F1PRE8|F1PRE8_CANFA	32.29	96	60	3	461	552	219	313	2e-08	52.4	DNMT3B	tr|F1PRE8|F1PRE8_CANFA Uncharacterized protein OS=Canis familiaris GN=DNMT3B PE=4 SV=2
Scaffold00067.gene4890	tr|G3SK84|G3SK84_GORGO	32.29	96	60	3	461	552	233	327	2e-08	52.4	DNMT3B	tr|G3SK84|G3SK84_GORGO Uncharacterized protein OS=Gorilla gorilla gorilla GN=DNMT3B PE=4 SV=1
Scaffold00067.gene4890	tr|A0A096NUX6|A0A096NUX6_PAPAN	32.29	96	60	3	461	552	223	317	2e-08	52.4	DNMT3B	tr|A0A096NUX6|A0A096NUX6_PAPAN Uncharacterized protein OS=Papio anubis GN=DNMT3B PE=4 SV=1
Scaffold00067.gene4890	tr|A0A0D9RJD1|A0A0D9RJD1_CHLSB	32.29	96	60	3	461	552	223	317	2e-08	52.4	DNMT3B	tr|A0A0D9RJD1|A0A0D9RJD1_CHLSB Uncharacterized protein OS=Chlorocebus sabaeus GN=DNMT3B PE=4 SV=1
Scaffold00067.gene4890	tr|H2P1M6|H2P1M6_PONAB	32.29	96	60	3	461	552	223	317	2e-08	52.4	DNMT3B	tr|H2P1M6|H2P1M6_PONAB Uncharacterized protein OS=Pongo abelii GN=DNMT3B PE=4 SV=1
Scaffold00067.gene4890	tr|I2CWK3|I2CWK3_MACMU	32.29	96	60	3	461	552	223	317	2e-08	52.4	DNMT3B	tr|I2CWK3|I2CWK3_MACMU DNA (Cytosine-5)-methyltransferase 3B isoform 3 OS=Macaca mulatta GN=DNMT3B PE=2 SV=1
Scaffold00067.gene4890	tr|F6PHC5|F6PHC5_HORSE	32.29	96	60	3	461	552	226	320	2e-08	52	DNMT3B	tr|F6PHC5|F6PHC5_HORSE Uncharacterized protein OS=Equus caballus GN=DNMT3B PE=4 SV=1
Scaffold00067.gene4890	tr|G1RFG6|G1RFG6_NOMLE	32.29	96	60	3	461	552	176	270	2e-08	52	DNMT3B	tr|G1RFG6|G1RFG6_NOMLE Uncharacterized protein (Fragment) OS=Nomascus leucogenys GN=DNMT3B PE=4 SV=1
Scaffold00067.gene4890	tr|H0WQJ0|H0WQJ0_OTOGA	32.29	96	60	3	461	552	225	319	2e-08	52	DNMT3B	tr|H0WQJ0|H0WQJ0_OTOGA Uncharacterized protein OS=Otolemur garnettii GN=DNMT3B PE=4 SV=1
Scaffold00067.gene4890	tr|H0W630|H0W630_CAVPO	33.33	96	59	3	461	552	7	101	2e-08	52	DNMT3B	tr|H0W630|H0W630_CAVPO Uncharacterized protein OS=Cavia porcellus GN=DNMT3B PE=4 SV=1
Scaffold00067.gene4890	tr|K7D8J1|K7D8J1_PANTR	32.29	96	60	3	461	552	223	317	2e-08	52	DNMT3B	tr|K7D8J1|K7D8J1_PANTR DNA (Cytosine-5-)-methyltransferase 3 beta OS=Pan troglodytes GN=DNMT3B PE=2 SV=1
Scaffold00067.gene4890	tr|F6RXI9|F6RXI9_MONDO	31.25	96	61	3	461	552	218	312	2e-08	52	DNMT3B	tr|F6RXI9|F6RXI9_MONDO Uncharacterized protein OS=Monodelphis domestica GN=DNMT3B PE=4 SV=1
Scaffold00067.gene4890	tr|F1PRE9|F1PRE9_CANFA	32.29	96	60	3	461	552	225	319	2e-08	52	DNMT3B	tr|F1PRE9|F1PRE9_CANFA Uncharacterized protein (Fragment) OS=Canis familiaris GN=DNMT3B PE=4 SV=2
Scaffold00067.gene4890	tr|M3Z2E5|M3Z2E5_MUSPF	32.29	96	60	3	461	552	238	332	2e-08	52	DNMT3B	tr|M3Z2E5|M3Z2E5_MUSPF Uncharacterized protein OS=Mustela putorius furo GN=DNMT3B PE=4 SV=1
Scaffold00067.gene4890	tr|F6W4Y3|F6W4Y3_CALJA	32.29	96	60	3	461	552	223	317	2e-08	52	DNMT3B	tr|F6W4Y3|F6W4Y3_CALJA Uncharacterized protein OS=Callithrix jacchus GN=DNMT3B PE=4 SV=1
Scaffold00067.gene4890	tr|G3THZ3|G3THZ3_LOXAF	32.29	96	60	3	461	552	225	319	2e-08	52	DNMT3B	tr|G3THZ3|G3THZ3_LOXAF Uncharacterized protein OS=Loxodonta africana GN=DNMT3B PE=4 SV=1
Scaffold00067.gene4890	tr|F7CHL4|F7CHL4_CALJA	32.29	96	60	3	461	552	235	329	2e-08	52	DNMT3B	tr|F7CHL4|F7CHL4_CALJA Uncharacterized protein OS=Callithrix jacchus GN=DNMT3B PE=4 SV=1
Scaffold00067.gene4890	tr|F7CH31|F7CH31_CALJA	32.29	96	60	3	461	552	223	317	2e-08	51.6	DNMT3B	tr|F7CH31|F7CH31_CALJA Uncharacterized protein OS=Callithrix jacchus GN=DNMT3B PE=4 SV=1
Scaffold00067.gene4890	tr|F6WPK6|F6WPK6_CALJA	32.29	96	60	3	461	552	223	317	2e-08	51.6	DNMT3B	tr|F6WPK6|F6WPK6_CALJA Uncharacterized protein OS=Callithrix jacchus GN=DNMT3B PE=4 SV=1
Scaffold00067.gene4890	tr|G3TXH6|G3TXH6_LOXAF	32.29	96	60	3	461	552	225	319	3e-08	51.6	DNMT3B	tr|G3TXH6|G3TXH6_LOXAF Uncharacterized protein OS=Loxodonta africana GN=DNMT3B PE=4 SV=1
Scaffold00067.gene4890	tr|G1L6V4|G1L6V4_AILME	35.71	98	50	3	461	550	290	382	3e-08	51.6	DNMT3A	tr|G1L6V4|G1L6V4_AILME Uncharacterized protein (Fragment) OS=Ailuropoda melanoleuca GN=DNMT3A PE=4 SV=1
Scaffold00067.gene4890	tr|F6UD76|F6UD76_CALJA	32.29	96	60	3	461	552	181	275	3e-08	51.6	DNMT3B	tr|F6UD76|F6UD76_CALJA Uncharacterized protein OS=Callithrix jacchus GN=DNMT3B PE=4 SV=1
Scaffold00067.gene4890	tr|G3TB00|G3TB00_LOXAF	35.71	98	50	3	461	550	287	379	3e-08	51.6	DNMT3A	tr|G3TB00|G3TB00_LOXAF Uncharacterized protein OS=Loxodonta africana GN=DNMT3A PE=4 SV=1
Scaffold00067.gene4890	tr|M3YRH9|M3YRH9_MUSPF	35.71	98	50	3	461	550	287	379	3e-08	51.2	DNMT3A	tr|M3YRH9|M3YRH9_MUSPF Uncharacterized protein OS=Mustela putorius furo GN=DNMT3A PE=4 SV=1
Scaffold00067.gene4890	tr|F7FU14|F7FU14_CALJA	35.71	98	50	3	461	550	290	382	3e-08	51.2	DNMT3A	tr|F7FU14|F7FU14_CALJA Uncharacterized protein (Fragment) OS=Callithrix jacchus GN=DNMT3A PE=4 SV=1
Scaffold00067.gene4890	tr|G3U6L1|G3U6L1_LOXAF	35.71	98	50	3	461	550	287	379	3e-08	51.2	DNMT3A	tr|G3U6L1|G3U6L1_LOXAF Uncharacterized protein (Fragment) OS=Loxodonta africana GN=DNMT3A PE=4 SV=1
Scaffold00067.gene4890	tr|F6Q5D1|F6Q5D1_HORSE	35.71	98	50	3	461	550	289	381	3e-08	51.2	DNMT3A	tr|F6Q5D1|F6Q5D1_HORSE Uncharacterized protein OS=Equus caballus GN=DNMT3A PE=4 SV=1
Scaffold00067.gene4890	tr|F7FME0|F7FME0_MACMU	35.71	98	50	3	461	550	291	383	3e-08	51.2	DNMT3A	tr|F7FME0|F7FME0_MACMU Uncharacterized protein (Fragment) OS=Macaca mulatta GN=DNMT3A PE=4 SV=1
Scaffold00067.gene4890	tr|F8WE91|F8WE91_HUMAN	35.71	98	50	3	461	550	290	382	3e-08	51.2	DNMT3A	tr|F8WE91|F8WE91_HUMAN DNA (cytosine-5)-methyltransferase 3A OS=Homo sapiens GN=DNMT3A PE=1 SV=1
Scaffold00067.gene4890	tr|G1U3P0|G1U3P0_RABIT	35.71	98	50	3	461	550	290	382	3e-08	51.2	DNMT3A	tr|G1U3P0|G1U3P0_RABIT Uncharacterized protein (Fragment) OS=Oryctolagus cuniculus GN=DNMT3A PE=4 SV=1
Scaffold00067.gene4890	tr|G1PPF4|G1PPF4_MYOLU	35.71	98	50	3	461	550	290	382	3e-08	51.2	DNMT3A	tr|G1PPF4|G1PPF4_MYOLU Uncharacterized protein (Fragment) OS=Myotis lucifugus GN=DNMT3A PE=4 SV=1
Scaffold00067.gene4890	tr|M3W0R1|M3W0R1_FELCA	35.71	98	50	3	461	550	290	382	3e-08	51.2	DNMT3A	tr|M3W0R1|M3W0R1_FELCA Uncharacterized protein (Fragment) OS=Felis catus GN=DNMT3A PE=4 SV=1
Scaffold00067.gene4890	tr|F6UD93|F6UD93_CALJA	32.29	96	60	3	461	552	147	241	3e-08	51.2	DNMT3B	tr|F6UD93|F6UD93_CALJA Uncharacterized protein OS=Callithrix jacchus GN=DNMT3B PE=4 SV=1
Scaffold00067.gene4890	tr|G3R9Y2|G3R9Y2_GORGO	35.71	98	50	3	461	550	290	382	3e-08	51.2	DNMT3A	tr|G3R9Y2|G3R9Y2_GORGO Uncharacterized protein (Fragment) OS=Gorilla gorilla gorilla GN=DNMT3A PE=4 SV=1
Scaffold00067.gene4890	tr|F1PMQ1|F1PMQ1_CANFA	35.71	98	50	3	461	550	288	380	3e-08	51.2	DNMT3A	tr|F1PMQ1|F1PMQ1_CANFA Uncharacterized protein OS=Canis familiaris GN=DNMT3A PE=4 SV=2
Scaffold00067.gene4890	tr|H2RCK7|H2RCK7_PANTR	35.71	98	50	3	461	550	290	382	3e-08	51.2	DNMT3A	tr|H2RCK7|H2RCK7_PANTR Uncharacterized protein (Fragment) OS=Pan troglodytes GN=DNMT3A PE=4 SV=1
Scaffold00067.gene4890	tr|H2P6S9|H2P6S9_PONAB	35.71	98	50	3	461	550	290	382	3e-08	51.2	DNMT3A	tr|H2P6S9|H2P6S9_PONAB Uncharacterized protein (Fragment) OS=Pongo abelii GN=DNMT3A PE=4 SV=1
Scaffold00067.gene4890	tr|Q7YRV9|Q7YRV9_BOVIN	35.71	98	50	3	461	550	266	358	4e-08	51.2	DNMT3A	tr|Q7YRV9|Q7YRV9_BOVIN DNA methyltransferase 3a (Fragment) OS=Bos taurus GN=DNMT3A PE=2 SV=1
Scaffold00067.gene4890	tr|Q7YRV8|Q7YRV8_BOVIN	35.71	98	50	3	461	550	199	291	4e-08	51.2	DNMT3A	tr|Q7YRV8|Q7YRV8_BOVIN DNA methyltransferase 3a isoform 4 (Fragment) OS=Bos taurus GN=DNMT3A PE=2 SV=1
Scaffold00067.gene4890	tr|J9PAS3|J9PAS3_CANFA	32.29	96	60	3	461	552	91	185	4e-08	51.2	DNMT3B	tr|J9PAS3|J9PAS3_CANFA Uncharacterized protein OS=Canis familiaris GN=DNMT3B PE=4 SV=1
Scaffold00067.gene4890	tr|F1P352|F1P352_CHICK	35.71	98	50	3	461	550	292	384	4e-08	51.2	DNMT3A	tr|F1P352|F1P352_CHICK DNA (cytosine-5)-methyltransferase 3A OS=Gallus gallus GN=DNMT3A PE=4 SV=2
Scaffold00067.gene4890	tr|G3VRX4|G3VRX4_SARHA	31.25	96	61	2	461	552	220	314	4e-08	51.2	DNMT3B	tr|G3VRX4|G3VRX4_SARHA Uncharacterized protein OS=Sarcophilus harrisii GN=DNMT3B PE=4 SV=1
Scaffold00067.gene4890	tr|U3K7U0|U3K7U0_FICAL	33.96	106	57	3	453	550	164	264	4e-08	51.2	DNMT3A	tr|U3K7U0|U3K7U0_FICAL Uncharacterized protein OS=Ficedula albicollis GN=DNMT3A PE=4 SV=1
Scaffold00067.gene4890	tr|G3VZR3|G3VZR3_SARHA	35.71	98	50	3	461	550	246	338	4e-08	50.8	DNMT3A	tr|G3VZR3|G3VZR3_SARHA Uncharacterized protein OS=Sarcophilus harrisii GN=DNMT3A PE=4 SV=1
Scaffold00067.gene4890	tr|W5QA98|W5QA98_SHEEP	35.71	98	50	3	461	550	287	379	5e-08	50.8	DNMT3A	tr|W5QA98|W5QA98_SHEEP Uncharacterized protein OS=Ovis aries GN=DNMT3A PE=4 SV=1
Scaffold00067.gene4890	tr|F7F0E6|F7F0E6_MONDO	35.71	98	50	3	461	550	233	325	5e-08	50.8	DNMT3A	tr|F7F0E6|F7F0E6_MONDO Uncharacterized protein (Fragment) OS=Monodelphis domestica GN=DNMT3A PE=4 SV=1
Scaffold00067.gene4890	tr|A0A0D9R8A0|A0A0D9R8A0_CHLSB	35.71	98	50	3	461	550	101	193	6e-08	50.4	DNMT3A	tr|A0A0D9R8A0|A0A0D9R8A0_CHLSB Uncharacterized protein OS=Chlorocebus sabaeus GN=DNMT3A PE=4 SV=1
Scaffold00067.gene4890	tr|F7GPV0|F7GPV0_CALJA	30.07	143	74	4	461	595	101	225	6e-08	50.4	DNMT3A	tr|F7GPV0|F7GPV0_CALJA Uncharacterized protein OS=Callithrix jacchus GN=DNMT3A PE=4 SV=1
Scaffold00067.gene4890	tr|I3L5A4|I3L5A4_PIG	30.07	143	74	4	461	595	67	191	7e-08	50.4	DNMT3A	tr|I3L5A4|I3L5A4_PIG Uncharacterized protein OS=Sus scrofa GN=DNMT3A PE=4 SV=1
Scaffold00067.gene4890	tr|H9F9A6|H9F9A6_MACMU	35.71	98	50	3	461	550	143	235	7e-08	50.1	DNMT3A	tr|H9F9A6|H9F9A6_MACMU DNA (Cytosine-5)-methyltransferase 3A isoform a (Fragment) OS=Macaca mulatta GN=DNMT3A PE=2 SV=1
Scaffold00067.gene4890	tr|A0A096MNF4|A0A096MNF4_PAPAN	35.71	98	50	3	461	550	67	159	7e-08	50.1	DNMT3A	tr|A0A096MNF4|A0A096MNF4_PAPAN Uncharacterized protein OS=Papio anubis GN=DNMT3A PE=4 SV=1
Scaffold00067.gene4890	tr|H9H1X7|H9H1X7_MELGA	35.71	98	50	3	461	550	81	173	8e-08	50.1	DNMT3A	tr|H9H1X7|H9H1X7_MELGA Uncharacterized protein (Fragment) OS=Meleagris gallopavo GN=DNMT3A PE=4 SV=1
Scaffold00067.gene4890	tr|H0XCR2|H0XCR2_OTOGA	34.69	98	51	3	461	550	290	382	8e-08	50.1	DNMT3A	tr|H0XCR2|H0XCR2_OTOGA Uncharacterized protein OS=Otolemur garnettii GN=DNMT3A PE=4 SV=1
Scaffold00067.gene4890	tr|F6QRP0|F6QRP0_MACMU	35.71	98	50	3	461	550	67	159	8e-08	50.1	DNMT3A	tr|F6QRP0|F6QRP0_MACMU Uncharacterized protein OS=Macaca mulatta GN=DNMT3A PE=4 SV=1
Scaffold00067.gene4890	tr|A0A0C4DG02|A0A0C4DG02_HUMAN	35.71	98	50	3	461	550	67	159	8e-08	50.1	DNMT3A	tr|A0A0C4DG02|A0A0C4DG02_HUMAN DNA (cytosine-5)-methyltransferase 3A OS=Homo sapiens GN=DNMT3A PE=1 SV=1
Scaffold00067.gene4890	tr|I3NFK6|I3NFK6_SPETR	29.37	143	75	4	461	595	106	230	8e-08	50.1	DNMT3A	tr|I3NFK6|I3NFK6_SPETR Uncharacterized protein OS=Spermophilus tridecemlineatus GN=DNMT3A PE=4 SV=1
Scaffold00067.gene4890	tr|F1MPD5|F1MPD5_BOVIN	35.71	98	50	3	461	550	263	355	8e-08	50.1	DNMT3A	tr|F1MPD5|F1MPD5_BOVIN Uncharacterized protein (Fragment) OS=Bos taurus GN=DNMT3A PE=4 SV=2
Scaffold00067.gene4890	tr|V8P6H9|V8P6H9_OPHHA	34.69	98	51	3	461	550	300	392	9e-08	50.1	DNMT3A	tr|V8P6H9|V8P6H9_OPHHA DNA (Cytosine-5)-methyltransferase 3A (Fragment) OS=Ophiophagus hannah GN=DNMT3A PE=4 SV=1
Scaffold00067.gene4890	tr|F7F9L4|F7F9L4_ORNAN	30.91	110	66	3	452	552	50	158	1e-07	49.7	DNMT3B	tr|F7F9L4|F7F9L4_ORNAN Uncharacterized protein OS=Ornithorhynchus anatinus GN=DNMT3B PE=4 SV=1
Scaffold00067.gene4890	tr|F7FVT6|F7FVT6_ORNAN	36.17	94	55	3	461	550	15	107	1e-07	49.3	DNMT3A	tr|F7FVT6|F7FVT6_ORNAN Uncharacterized protein OS=Ornithorhynchus anatinus GN=DNMT3A PE=4 SV=2
Scaffold00067.gene4890	tr|F7F9L0|F7F9L0_ORNAN	30.91	110	66	3	452	552	106	214	1e-07	49.3	DNMT3B	tr|F7F9L0|F7F9L0_ORNAN Uncharacterized protein OS=Ornithorhynchus anatinus GN=DNMT3B PE=4 SV=1
Scaffold00067.gene4890	tr|G3UV72|G3UV72_MELGA	29.9	97	61	4	461	552	202	296	2e-07	48.9	DNMT3B	tr|G3UV72|G3UV72_MELGA Uncharacterized protein (Fragment) OS=Meleagris gallopavo GN=DNMT3B PE=4 SV=1
Scaffold00067.gene4890	tr|U3JS43|U3JS43_FICAL	29.9	97	61	4	461	552	230	324	2e-07	48.9	DNMT3B	tr|U3JS43|U3JS43_FICAL Uncharacterized protein OS=Ficedula albicollis GN=DNMT3B PE=4 SV=1
Scaffold00067.gene4890	tr|E5CW94|E5CW94_ANOCA	34.69	98	51	3	461	550	67	159	2e-07	48.5	DNMT3A	tr|E5CW94|E5CW94_ANOCA DNA methyltransferase 3A (Fragment) OS=Anolis carolinensis GN=DNMT3A PE=2 SV=1
Scaffold00067.gene4890	tr|Q7YS58|Q7YS58_BOVIN	32.65	98	59	4	461	552	232	328	2e-07	48.5	DNMT3b3	tr|Q7YS58|Q7YS58_BOVIN DNA cytosine-5 methyltransferase 3b isoform 3 (Fragment) OS=Bos taurus GN=DNMT3b3 PE=2 SV=1
Scaffold00067.gene4890	tr|Q7YS57|Q7YS57_BOVIN	32.65	98	59	4	461	552	232	328	2e-07	48.5	DNMT3b4	tr|Q7YS57|Q7YS57_BOVIN DNA cytosine-5 methyltransferase 3b isoform 4 OS=Bos taurus GN=DNMT3b4 PE=2 SV=1
Scaffold00067.gene4890	tr|Q7YS59|Q7YS59_BOVIN	32.65	98	59	4	461	552	232	328	2e-07	48.5	DNMT3b1	tr|Q7YS59|Q7YS59_BOVIN DNA cytosine-5 methyltransferase 3b isoform 1 (Fragment) OS=Bos taurus GN=DNMT3b1 PE=2 SV=1
Scaffold00067.gene4890	tr|H0Z7R2|H0Z7R2_TAEGU	29.9	97	61	4	461	552	7	101	2e-07	48.5	DNMT3B	tr|H0Z7R2|H0Z7R2_TAEGU Uncharacterized protein (Fragment) OS=Taeniopygia guttata GN=DNMT3B PE=4 SV=1
Scaffold00067.gene4890	tr|F6UD60|F6UD60_CALJA	30.85	94	60	3	461	550	181	273	3e-07	48.1	DNMT3B	tr|F6UD60|F6UD60_CALJA Uncharacterized protein OS=Callithrix jacchus GN=DNMT3B PE=4 SV=1
Scaffold00067.gene4890	tr|Q4W5Z3|Q4W5Z3_CHICK	29.9	97	61	4	461	552	237	331	4e-07	47.8	DNMT3B	tr|Q4W5Z3|Q4W5Z3_CHICK DNA methyltransferase 3B OS=Gallus gallus GN=DNMT3B PE=2 SV=1
Scaffold00067.gene4890	tr|Q7YS56|Q7YS56_BOVIN	32.65	98	59	4	461	552	232	328	4e-07	47.8	DNMT3b5	tr|Q7YS56|Q7YS56_BOVIN DNA cytosine-5 methyltransferase 3b isoform 5 (Fragment) OS=Bos taurus GN=DNMT3b5 PE=2 SV=1
Scaffold00067.gene4890	tr|J9VDH5|J9VDH5_PATPE	27.35	117	74	6	446	553	21	135	4e-07	47.8	DNMT3	tr|J9VDH5|J9VDH5_PATPE DNA cytosine-5-methyltransferase 3 OS=Patiria pectinifera GN=DNMT3 PE=2 SV=1
Scaffold00067.gene4890	tr|U3I778|U3I778_ANAPL	29.9	97	61	4	461	552	230	324	6e-07	47.4	DNMT3B	tr|U3I778|U3I778_ANAPL Uncharacterized protein OS=Anas platyrhynchos GN=DNMT3B PE=4 SV=1
Scaffold00067.gene4890	tr|G1N6A9|G1N6A9_MELGA	29.9	97	61	4	461	552	56	150	1e-06	46.2	DNMT3B	tr|G1N6A9|G1N6A9_MELGA Uncharacterized protein (Fragment) OS=Meleagris gallopavo GN=DNMT3B PE=4 SV=2
Scaffold00067.gene4890	tr|H0W3R1|H0W3R1_CAVPO	34.69	98	50	4	461	550	288	379	2e-06	45.1	DNMT3A	tr|H0W3R1|H0W3R1_CAVPO Uncharacterized protein OS=Cavia porcellus GN=DNMT3A PE=4 SV=1
Scaffold00067.gene4890	tr|S4RTE7|S4RTE7_PETMA	30.43	92	59	3	461	548	3	93	3e-06	44.7	DNMT3A	tr|S4RTE7|S4RTE7_PETMA Uncharacterized protein (Fragment) OS=Petromyzon marinus GN=DNMT3A (2 of 2) PE=4 SV=1
Scaffold00067.gene4890	tr|S4RTF0|S4RTF0_PETMA	30.43	92	59	3	461	548	3	93	4e-06	44.3	DNMT3A	tr|S4RTF0|S4RTF0_PETMA Uncharacterized protein (Fragment) OS=Petromyzon marinus GN=DNMT3A (2 of 2) PE=4 SV=1
Scaffold00067.gene4890	tr|K7FHF9|K7FHF9_PELSI	30	100	57	4	461	552	7	101	5e-06	43.9	DNMT3B	tr|K7FHF9|K7FHF9_PELSI Uncharacterized protein OS=Pelodiscus sinensis GN=DNMT3B PE=4 SV=1
Scaffold00067.gene4890	tr|E5CW93|E5CW93_ANOCA	24.59	122	78	4	440	552	217	333	7e-06	43.5	DNMT3B	tr|E5CW93|E5CW93_ANOCA DNA methyltransferase 3B OS=Anolis carolinensis GN=DNMT3B PE=2 SV=1
Scaffold00068.gene4920	tr|M1V5V7|M1V5V7_CYAME	35.58	163	59	9	91	209	122	282	6e-16	76.6	CYME_CMN257C(DNMT1)	tr|M1V5V7|M1V5V7_CYAME Similar to DNMT1 associated protein 1 OS=Cyanidioschyzon merolae strain 10D GN=CYME_CMN257C PE=4 SV=1
Scaffold00068.gene4920	tr|G8G8V9|G8G8V9_HORSE	43.84	73	41	0	350	422	1	73	5e-14	70.5	LOC100065973(DNMT1)	tr|G8G8V9|G8G8V9_HORSE DNMT1 associated protein (Fragment) OS=Equus caballus GN=LOC100065973 PE=4 SV=1
Scaffold00069.gene4950	tr|F1PB93|F1PB93_CANFA	22.16	334	193	14	2	328	23	296	2e-07	47.8	DNMT1	tr|F1PB93|F1PB93_CANFA Uncharacterized protein OS=Canis familiaris GN=DNMT1 PE=3 SV=2
Scaffold00200.gene8095	tr|W5P3N0|W5P3N0_SHEEP	46.97	264	127	4	5	266	27	279	1e-63	234	DNMT3B	tr|W5P3N0|W5P3N0_SHEEP Uncharacterized protein (Fragment) OS=Ovis aries GN=DNMT3B PE=4 SV=1
Scaffold00200.gene8095	tr|V8NSS1|V8NSS1_OPHHA	46.79	265	120	4	5	266	426	672	1e-61	227	DNMT3B	tr|V8NSS1|V8NSS1_OPHHA DNA (Cytosine-5)-methyltransferase 3B (Fragment) OS=Ophiophagus hannah GN=DNMT3B PE=4 SV=1
Scaffold00200.gene8095	tr|W5P3M3|W5P3M3_SHEEP	60.98	41	16	0	5	45	719	759	6e-11	58.9	DNMT3B	tr|W5P3M3|W5P3M3_SHEEP Uncharacterized protein OS=Ovis aries GN=DNMT3B PE=4 SV=1
Scaffold00200.gene8095	tr|W5P3M3|W5P3M3_SHEEP	51.11	45	20	2	220	262	805	849	8e-07	45.1	DNMT3B	tr|W5P3M3|W5P3M3_SHEEP Uncharacterized protein OS=Ovis aries GN=DNMT3B PE=4 SV=1
LongOrf.asmbl_14047	tr|V9KV77|V9KV77_CALMI	31.97	294	175	9	22	301	12	294	1e-35	142	MBD2	tr|V9KV77|V9KV77_CALMI MBD2 (Methyl-CpG-binding protein)-interacting zinc finger protein (Fragment) OS=Callorhinchus milii PE=2 SV=1
LongOrf.asmbl_5021	tr|W6UM69|W6UM69_ECHGR	89.08	293	22	1	12	294	1	293	3e-157	545	MBD	tr|W6UM69|W6UM69_ECHGR Methyl-CpG-binding domain protein OS=Echinococcus granulosus GN=EGR_02905 PE=4 SV=1
LongOrf.asmbl_5021	tr|G7YX03|G7YX03_CLOSI	44.12	238	127	3	54	287	46	281	5e-56	209	MBD2	tr|G7YX03|G7YX03_CLOSI Methyl-CpG-binding domain protein 2 OS=Clonorchis sinensis GN=CLF_112794 PE=4 SV=1
LongOrf.asmbl_5021	tr|Q5DC71|Q5DC71_SCHJA	42.08	259	114	7	55	287	46	294	6e-51	192	MBD2	tr|Q5DC71|Q5DC71_SCHJA Methyl-CpG-binding domain protein 2 OS=Schistosoma japonicum PE=2 SV=1
LongOrf.asmbl_5021	tr|C1L5J0|C1L5J0_SCHJA	42.46	252	123	6	55	287	46	294	3e-50	189	MBD2	tr|C1L5J0|C1L5J0_SCHJA Methyl-CpG-binding domain protein 2 OS=Schistosoma japonicum PE=2 SV=1
LongOrf.asmbl_5021	tr|A0A095A2G1|A0A095A2G1_SCHHA	40.54	259	121	7	53	287	44	293	5e-44	169	MBD2	tr|A0A095A2G1|A0A095A2G1_SCHHA Methyl-CpG-binding domain protein 2 OS=Schistosoma haematobium GN=MS3_09534 PE=4 SV=1
LongOrf.asmbl_5021	tr|H9F8Y5|H9F8Y5_MACMU	39.57	235	137	5	54	285	19	251	2e-38	150	MBD2	tr|H9F8Y5|H9F8Y5_MACMU Methyl-CpG-binding domain protein 2 isoform 1 (Fragment) OS=Macaca mulatta GN=MBD2 PE=2 SV=1
LongOrf.asmbl_5021	tr|L5K1M2|L5K1M2_PTEAL	39.57	235	137	5	54	285	5	237	3e-38	150	MBD2	tr|L5K1M2|L5K1M2_PTEAL Methyl-CpG-binding domain protein 2 OS=Pteropus alecto GN=PAL_GLEAN10023016 PE=4 SV=1
LongOrf.asmbl_5021	tr|W5UJU3|W5UJU3_ICTPU	41.84	239	130	8	52	285	8	242	3e-38	150	MBD3	tr|W5UJU3|W5UJU3_ICTPU Methyl-CpG-binding domain protein 3 OS=Ictalurus punctatus GN=MBD3 PE=2 SV=1
LongOrf.asmbl_5021	tr|L8IAD5|L8IAD5_9CETA	38.96	231	136	5	58	285	2	230	6e-37	145	MBD2	tr|L8IAD5|L8IAD5_9CETA Methyl-CpG-binding domain protein 2 (Fragment) OS=Bos mutus GN=M91_07151 PE=4 SV=1
LongOrf.asmbl_5021	tr|K9KGI8|K9KGI8_HORSE	38.96	231	136	5	58	285	2	230	7e-37	145	MBD2	tr|K9KGI8|K9KGI8_HORSE Methyl-CpG-binding domain protein 2-like protein (Fragment) OS=Equus caballus PE=2 SV=1
LongOrf.asmbl_5021	tr|V8NVA3|V8NVA3_OPHHA	39.68	247	140	7	52	293	57	299	2e-36	144	MBD3	tr|V8NVA3|V8NVA3_OPHHA Methyl-CpG-binding domain protein 3 (Fragment) OS=Ophiophagus hannah GN=MBD3 PE=4 SV=1
LongOrf.asmbl_5021	tr|A0A087UA68|A0A087UA68_9ARAC	38.91	239	139	5	54	287	8	244	2e-36	143	MBD2	tr|A0A087UA68|A0A087UA68_9ARAC Methyl-CpG-binding domain protein 2 (Fragment) OS=Stegodyphus mimosarum GN=X975_19860 PE=4 SV=1
LongOrf.asmbl_5021	tr|Q5EFL0|Q5EFL0_CHICK	38.56	236	138	6	54	285	11	243	1e-35	141	MBD2	tr|Q5EFL0|Q5EFL0_CHICK Methyl-CpG-binding domain protein 2 OS=Gallus gallus GN=MBD2 PE=1 SV=1
LongOrf.asmbl_5021	tr|V9KTJ3|V9KTJ3_CALMI	37.87	235	141	4	54	285	10	242	1e-35	141	MBD3	tr|V9KTJ3|V9KTJ3_CALMI Methyl-CpG-binding domain protein 3-like protein OS=Callorhinchus milii PE=2 SV=1
LongOrf.asmbl_5021	tr|B4YKH0|B4YKH0_HEMPU	40.08	242	133	6	54	287	26	263	4e-35	139	mbd2/3	tr|B4YKH0|B4YKH0_HEMPU Methyl-CpG-binding domain type 2/3 OS=Hemicentrotus pulcherrimus GN=mbd2/3 PE=2 SV=1
LongOrf.asmbl_5021	tr|A0A067RKE5|A0A067RKE5_ZOONE	36.8	250	149	6	45	287	1	248	4e-35	139	MBD2	tr|A0A067RKE5|A0A067RKE5_ZOONE Methyl-CpG-binding domain protein 2 OS=Zootermopsis nevadensis GN=L798_08697 PE=4 SV=1
LongOrf.asmbl_5021	tr|B4YKG9|B4YKG9_PATPE	36.29	237	139	6	55	283	12	244	1e-34	138	mbd2/3b	tr|B4YKG9|B4YKG9_PATPE Methyl-CpG-binding domain type 2/3b OS=Patiria pectinifera GN=mbd2/3b PE=2 SV=1
LongOrf.asmbl_5021	tr|B4YKG8|B4YKG8_PATPE	36.29	237	139	6	55	283	12	244	1e-34	138	mbd2/3a	tr|B4YKG8|B4YKG8_PATPE Methyl-CpG-binding domain type 2/3a OS=Patiria pectinifera GN=mbd2/3a PE=2 SV=1
LongOrf.asmbl_5021	tr|U3DNG4|U3DNG4_CALJA	37.3	244	146	5	54	293	10	250	4e-34	136	MBD3	tr|U3DNG4|U3DNG4_CALJA Methyl-CpG-binding domain protein 3 OS=Callithrix jacchus GN=MBD3 PE=2 SV=1
LongOrf.asmbl_5021	tr|F7FHB9|F7FHB9_MACMU	37.3	244	146	5	54	293	10	250	4e-34	136	MBD3	tr|F7FHB9|F7FHB9_MACMU Methyl-CpG-binding domain protein 3 OS=Macaca mulatta GN=MBD3 PE=2 SV=1
LongOrf.asmbl_5021	tr|K1RFC5|K1RFC5_CRAGI	33.88	242	146	8	54	287	10	245	1e-30	124	MBD2	tr|K1RFC5|K1RFC5_CRAGI Methyl-CpG-binding domain protein 2 OS=Crassostrea gigas GN=CGI_10011651 PE=4 SV=1
LongOrf.asmbl_5021	tr|A0A0A9Z655|A0A0A9Z655_LYGHE	34.71	242	149	7	52	287	10	248	5e-29	119	MBD3_1	tr|A0A0A9Z655|A0A0A9Z655_LYGHE Methyl-CpG-binding domain protein 3 OS=Lygus hesperus GN=MBD3_1 PE=4 SV=1
LongOrf.asmbl_5021	tr|V8NSR8|V8NSR8_OPHHA	37.62	210	126	5	79	285	3	210	2e-28	117	MBD2	tr|V8NSR8|V8NSR8_OPHHA Methyl-CpG-binding domain protein 2 (Fragment) OS=Ophiophagus hannah GN=MBD2 PE=4 SV=1
LongOrf.asmbl_5021	tr|A0A0F8CCY6|A0A0F8CCY6_LARCR	31.67	281	141	8	54	285	10	288	3e-28	117	MBD2	tr|A0A0F8CCY6|A0A0F8CCY6_LARCR Methyl-CpG-binding domain protein 2 OS=Larimichthys crocea GN=EH28_07583 PE=4 SV=1
LongOrf.asmbl_5021	tr|A0A091N5D1|A0A091N5D1_APAVI	37.98	208	124	5	81	285	1	206	3e-28	117	MBD2	tr|A0A091N5D1|A0A091N5D1_APAVI Methyl-CpG-binding domain protein 2 (Fragment) OS=Apaloderma vittatum GN=N311_12395 PE=4 SV=1
LongOrf.asmbl_5021	tr|A0A091G7Q1|A0A091G7Q1_9AVES	37.5	208	125	5	81	285	1	206	3e-28	116	MBD2	tr|A0A091G7Q1|A0A091G7Q1_9AVES Methyl-CpG-binding domain protein 2 (Fragment) OS=Cuculus canorus GN=N303_03353 PE=4 SV=1
LongOrf.asmbl_5021	tr|G5B2E2|G5B2E2_HETGA	37.5	208	125	5	81	285	1	206	8e-28	115	MBD2	tr|G5B2E2|G5B2E2_HETGA Methyl-CpG-binding domain protein 2 (Fragment) OS=Heterocephalus glaber GN=GW7_02259 PE=4 SV=1
