# Supplementary material for: Regulation of DNA methylation on key parasitism genes of Cysticercus cellulosae revealed by integrative epigenomic-transcriptomic analyses
Source: Hereditas. 2021 Aug 12;158:28. doi: 10.1186/s41065-021-00195-9 (PMC8361615; doi:10.1186/s41065-021-00195-9)
Supplement: Supplementary file 8 — Additional file 8: Table S2. Results of ClustW on dnmt protein sequences. [file 41065_2021_195_MOESM8_ESM.xlsx]

## Sheet: Sheet1
Table S2: Results of ClustW on dnmt protein sequences
Domain: Data
Scaffold00068.gene4920.dnmt1	-	-	-	-	-	-	-	-	-	-	-	-	-	-	-	-	-	-	-	-	-	-	-	-	-	-	-	-	-	-	-	-	-	-	-	-	-	-	-	-	-	-	-	-	-	-	-	-	-
Scaffold00068.gene4920.DNMT1.Equus_caballus	-	-	-	-	-	-	-	-	-	-	-	-	-	-	-	-	-	-	-	-	-	-	-	-	-	-	-	-	-	-	-	-	-	-	-	-	-	-	-	-	-	-	-	-	-	-	-	-	-
Scaffold00068.gene4920.DNMT1.Cyanidioschyzon_merolae_strain	-	-	-	-	-	-	-	-	-	-	-	-	-	-	-	-	-	-	-	-	-	-	-	-	-	-	-	-	-	-	-	-	-	-	-	-	-	-	-	-	-	-	-	-	-	-	-	-	-
LongOrf.asmbl_16366.dnmt2	-	-	-	-	-	-	-	-	-	-	-	-	-	-	-	-	-	-	-	-	-	-	-	-	-	-	-	-	-	-	-	-	-	-	-	-	-	-	-	-	-	-	-	-	-	-	-	-	-
LongOrf.asmbl_16366.DNMT2.Clonorchis_sinensis	-	-	-	-	-	-	-	-	-	-	-	-	-	-	-	-	-	-	-	-	-	-	-	-	-	-	-	-	-	-	-	-	-	-	-	-	-	-	-	-	-	-	-	-	-	-	-	-	-
LongOrf.asmbl_16366.DNMT2.Arabidopsis_thaliana	-	-	-	-	-	-	-	-	-	-	-	-	-	-	-	-	-	-	-	-	-	-	-	-	-	-	-	-	-	-	-	-	-	-	-	-	-	-	-	-	-	-	-	-	-	-	-	-	-
LongOrf.asmbl_16366.DNMT2.Daphnia_pulex	-	-	-	-	-	-	-	-	-	-	-	-	-	-	-	-	-	-	-	-	-	-	-	-	-	-	-	-	-	-	-	-	-	-	-	-	-	-	-	-	-	-	-	-	-	-	-	-	-
LongOrf.asmbl_16366.DNMT2.Homo_sapiens	-	-	-	-	-	-	-	-	-	-	-	-	-	-	-	-	-	-	-	-	-	-	-	-	-	-	-	-	-	-	-	-	-	-	-	-	-	-	-	-	-	-	-	-	-	-	-	-	-
LongOrf.asmbl_16366.DNMT2.Spodoptera_frugiperda	-	-	-	-	-	-	-	-	-	-	-	-	-	-	-	-	-	-	-	-	-	-	-	-	-	-	-	-	-	-	-	-	-	-	-	-	-	-	-	-	-	-	-	-	-	-	-	-	-
Scaffold00200.gene8095.DNMT3B.Ovis_aries	-	-	-	-	-	-	-	-	-	-	-	-	-	-	-	-	-	-	-	-	-	-	-	-	-	-	-	-	-	-	-	-	-	-	-	-	-	-	-	-	-	-	-	-	-	-	-	-	-
Scaffold00200.gene8095.DNMT3B.Ophiophagus_hannah	M	L	G	L	K	L	R	D	D	K	I	S	S	D	I	V	L	K	S	Q	H	R	T	Q	H	F	V	S	Q	G	F	T	G	L	A	E	L	T	A	V	T	N	L	E	Q	L	E	L	Q
Scaffold00067.gene4890.DNMT3B.Sus_scrofa	-	-	-	-	-	-	-	-	-	-	-	-	-	-	-	-	-	-	-	-	-	-	-	-	-	-	-	-	-	-	-	-	-	-	-	-	-	-	-	-	-	-	-	-	-	-	-	-	-
Scaffold00067.gene4890.DNMT3B.Homo_sapiens	-	-	-	-	-	-	-	-	-	-	-	-	-	-	-	-	-	-	-	-	-	-	-	-	-	-	-	-	-	-	-	-	-	-	-	-	-	-	-	-	-	-	-	-	-	-	-	-	-
Scaffold00200.gene8095.dnmt3b	-	-	-	-	-	-	-	-	-	-	-	-	-	-	-	-	-	-	-	-	-	-	-	-	-	-	-	-	-	-	-	-	-	-	-	-	-	-	-	-	-	-	-	-	-	-	-	-	-
Scaffold00067.gene4890.NMT3A.Homo_sapiens	-	-	-	-	-	-	-	-	-	-	-	-	-	-	-	-	-	-	-	-	-	-	-	-	-	-	-	-	-	-	-	-	-	-	-	-	-	-	-	-	-	-	-	-	-	-	-	-	-
Scaffold00067.gene4890.DNMT3A.Sus_scrofa	-	-	-	-	-	-	-	-	-	-	-	-	-	-	-	-	-	-	-	-	-	-	-	-	-	-	-	-	-	-	-	-	-	-	-	-	-	-	-	-	-	-	-	-	-	-	-	-	-
Scaffold00067.gene4890.DNMT3A.Ovis_aries.DNMT3A	-	-	-	-	-	-	-	-	-	-	-	-	-	-	-	-	-	-	-	-	-	-	-	-	-	-	-	-	-	-	-	-	-	-	-	-	-	-	-	-	-	-	-	-	-	-	-	-	-
Scaffold00067.gene4890.DNMT3A.Ophiophagus_hannah	-	-	-	-	-	-	-	-	-	-	-	-	-	-	-	-	-	-	-	-	-	-	-	-	-	-	-	-	-	-	-	-	-	-	-	-	-	-	-	-	-	-	-	-	-	-	-	-	-
Scaffold00067.gene4890.dnmt3	-	-	-	-	-	-	-	-	-	-	-	-	-	-	-	-	-	-	-	-	-	-	-	-	-	-	-	-	-	-	-	-	-	-	-	-	-	-	-	-	-	-	-	-	-	-	-	-	-
Scaffold00068.gene4920.dnmt1	-	-	-	-	-	-	-	-	-	-	-	-	-	-	-	-	-	-	-	-	-	-	-	-	-	-	-	-	-	-	-	-	-	-	-	-	-	-	-	-	-	-	-	-	-	-	-	-	-
Scaffold00068.gene4920.DNMT1.Equus_caballus	-	-	-	-	-	-	-	-	-	-	-	-	-	-	-	-	-	-	-	-	-	-	-	-	-	-	-	-	-	-	-	-	-	-	-	-	-	-	-	-	-	-	-	-	-	-	-	-	-
Scaffold00068.gene4920.DNMT1.Cyanidioschyzon_merolae_strain	-	-	-	-	-	-	-	-	-	-	-	-	-	-	-	-	-	-	-	-	-	-	-	-	-	-	-	-	-	-	-	-	-	-	-	-	-	-	-	-	-	-	-	-	-	-	-	-	-
LongOrf.asmbl_16366.dnmt2	-	-	-	-	-	-	-	-	-	-	-	-	-	-	-	-	-	-	-	-	-	-	-	-	-	-	-	-	-	-	-	-	-	-	-	-	-	-	-	-	-	-	-	-	-	-	-	-	-
LongOrf.asmbl_16366.DNMT2.Clonorchis_sinensis	-	-	-	-	-	-	-	-	-	-	-	-	-	-	-	-	-	-	-	-	-	-	-	-	-	-	-	-	-	-	-	-	-	-	-	-	-	-	-	-	-	-	-	-	-	-	-	-	-
LongOrf.asmbl_16366.DNMT2.Arabidopsis_thaliana	-	-	-	-	-	-	-	-	-	-	-	-	-	-	-	-	-	-	-	-	-	-	-	-	-	-	-	-	-	-	-	-	-	-	-	-	-	-	-	-	-	-	-	-	-	-	-	-	-
LongOrf.asmbl_16366.DNMT2.Daphnia_pulex	-	-	-	-	-	-	-	-	-	-	-	-	-	-	-	-	-	-	-	-	-	-	-	-	-	-	-	-	-	-	-	-	-	-	-	-	-	-	-	-	-	-	-	-	-	-	-	-	-
LongOrf.asmbl_16366.DNMT2.Homo_sapiens	-	-	-	-	-	-	-	-	-	-	-	-	-	-	-	-	-	-	-	-	-	-	-	-	-	-	-	-	-	-	-	-	-	-	-	-	-	-	-	-	-	-	-	-	-	-	-	-	-
LongOrf.asmbl_16366.DNMT2.Spodoptera_frugiperda	-	-	-	-	-	-	-	-	-	-	-	-	-	-	-	-	-	-	-	-	-	-	-	-	-	-	-	-	-	-	-	-	-	-	-	-	-	-	-	-	-	-	-	-	-	-	-	-	-
Scaffold00200.gene8095.DNMT3B.Ovis_aries	-	-	-	-	-	-	-	-	-	-	-	-	-	-	-	-	-	-	-	-	-	-	-	-	-	-	-	-	-	-	-	-	-	-	-	-	-	-	-	-	-	-	-	-	-	-	-	-	-
Scaffold00200.gene8095.DNMT3B.Ophiophagus_hannah	A	E	A	A	R	K	E	E	P	W	N	C	Y	M	C	R	P	Q	Q	R	Y	G	I	L	L	R	R	R	D	W	N	T	R	L	K	E	F	F	T	S	E	E	G	Q	E	Y	K	A	P
Scaffold00067.gene4890.DNMT3B.Sus_scrofa	-	-	-	-	-	-	-	-	-	-	-	-	-	-	-	-	-	-	-	-	-	-	-	-	-	-	-	-	-	-	-	-	-	-	-	-	-	-	-	-	-	-	-	-	-	-	-	-	-
Scaffold00067.gene4890.DNMT3B.Homo_sapiens	-	-	-	-	-	-	-	-	-	-	-	-	-	-	-	-	-	-	-	-	-	-	-	-	-	-	-	-	-	-	-	-	-	-	-	-	-	-	-	-	-	-	-	-	-	-	-	-	-
Scaffold00200.gene8095.dnmt3b	-	-	-	-	-	-	-	-	-	-	-	-	-	-	-	-	-	-	-	-	-	-	-	-	-	-	-	-	-	-	-	-	-	-	-	-	-	-	-	-	-	-	-	-	-	-	-	-	-
Scaffold00067.gene4890.NMT3A.Homo_sapiens	-	-	-	-	-	-	-	-	-	-	-	-	-	-	-	-	-	-	-	-	-	-	-	-	-	-	-	-	-	-	-	-	-	-	-	-	-	-	-	-	-	-	-	-	-	-	-	-	-
Scaffold00067.gene4890.DNMT3A.Sus_scrofa	-	-	-	-	-	-	-	-	-	-	-	-	-	-	-	-	-	-	-	-	-	-	-	-	-	-	-	-	-	-	-	-	-	-	-	-	-	-	-	-	-	-	-	-	-	-	-	-	-
Scaffold00067.gene4890.DNMT3A.Ovis_aries.DNMT3A	-	-	-	-	-	-	-	-	-	-	-	-	-	-	-	-	-	-	-	-	-	-	-	-	-	-	-	-	-	-	-	-	-	-	-	-	-	-	-	-	-	-	-	-	-	-	-	-	-
Scaffold00067.gene4890.DNMT3A.Ophiophagus_hannah	-	-	-	-	-	-	-	-	-	-	-	-	-	-	-	-	-	-	-	-	-	-	-	-	-	-	-	-	-	-	-	-	-	-	-	-	-	-	-	-	-	-	-	-	-	-	-	-	-
Scaffold00067.gene4890.dnmt3	-	-	-	-	-	-	-	-	-	-	-	-	-	-	-	-	-	-	-	-	-	-	-	-	-	-	-	-	-	-	-	-	-	-	-	-	-	M	A	S	S	N	A	G	Q	C	G	F	A
Scaffold00068.gene4920.dnmt1	A	R	S	R	S	T	E	M	G	E	E	F	L	G	T	K	K	Y	V	P	D	A	P	A	P	S	G	C	T	P	W	F	E	M	A	T	D	V	L	D	I	L	D	I	E	E	S	G	T
Scaffold00068.gene4920.DNMT1.Equus_caballus	-	-	-	-	-	-	-	-	-	-	-	-	-	-	-	-	-	-	-	-	-	-	-	-	-	-	-	-	-	-	-	-	-	-	-	-	-	-	-	-	-	-	-	-	-	-	-	-	-
Scaffold00068.gene4920.DNMT1.Cyanidioschyzon_merolae_strain	-	-	-	-	-	-	-	-	-	-	-	-	-	-	-	-	-	-	-	-	-	-	-	-	-	-	M	S	A	R	S	P	V	E	S	Q	A	L	P	G	T	V	G	A	S	T	V	A	S
LongOrf.asmbl_16366.dnmt2	-	-	-	-	-	-	-	-	-	-	-	-	-	-	-	-	-	-	-	-	-	-	-	-	-	-	-	-	-	-	-	-	-	-	-	-	-	-	-	-	-	-	-	-	-	-	-	-	-
LongOrf.asmbl_16366.DNMT2.Clonorchis_sinensis	-	-	-	-	-	-	-	-	-	-	-	-	-	-	-	-	-	-	-	-	-	-	-	-	-	-	-	-	-	-	-	-	-	-	-	-	-	-	-	-	-	-	-	-	-	-	-	-	-
LongOrf.asmbl_16366.DNMT2.Arabidopsis_thaliana	-	-	-	-	-	-	-	-	-	-	-	-	-	-	-	-	-	-	-	-	-	-	-	-	-	-	-	-	-	-	-	-	-	-	-	-	-	-	-	-	-	-	-	-	-	-	-	-	-
LongOrf.asmbl_16366.DNMT2.Daphnia_pulex	-	-	-	-	-	-	-	-	-	-	-	-	-	-	-	-	-	-	-	-	-	-	-	-	-	-	-	-	-	-	-	-	-	-	-	-	-	-	-	-	-	-	-	-	-	-	-	-	-
LongOrf.asmbl_16366.DNMT2.Homo_sapiens	-	-	-	-	-	-	-	-	-	-	-	-	-	-	-	-	-	-	-	-	-	-	-	-	-	-	-	-	-	-	-	-	-	-	-	-	-	-	-	-	-	-	-	-	-	-	-	-	-
LongOrf.asmbl_16366.DNMT2.Spodoptera_frugiperda	-	-	-	-	-	-	-	-	-	-	-	-	-	-	-	-	-	-	-	-	-	-	-	-	-	-	-	-	-	-	-	-	-	-	-	-	-	-	-	-	-	-	-	-	-	-	-	-	-
Scaffold00200.gene8095.DNMT3B.Ovis_aries	-	-	-	-	-	-	-	-	-	-	-	-	-	-	-	-	-	-	-	-	-	-	-	-	-	-	-	-	-	-	-	-	-	-	-	-	-	-	-	-	-	-	-	-	-	-	-	-	-
Scaffold00200.gene8095.DNMT3B.Ophiophagus_hannah	D	L	G	I	K	V	E	K	Y	I	A	S	E	I	C	E	D	S	I	S	V	G	T	V	R	H	E	G	N	I	R	Y	V	H	D	V	R	N	I	T	K	R	H	I	D	E	W	G	P
Scaffold00067.gene4890.DNMT3B.Sus_scrofa	M	K	G	D	T	R	-	-	-	-	-	-	-	-	-	-	-	Q	L	N	G	E	E	D	-	-	-	-	-	-	A	S	R	R	E	D	S	I	I	T	N	G	G	C	S	D	Q	S	S
Scaffold00067.gene4890.DNMT3B.Homo_sapiens	M	K	G	D	T	R	-	-	-	-	-	-	-	-	-	-	-	H	L	N	G	E	E	D	-	-	-	-	-	-	A	G	G	R	E	D	S	I	L	V	N	G	A	C	S	D	Q	S	S
Scaffold00200.gene8095.dnmt3b	-	-	-	-	-	-	-	-	-	-	-	-	-	-	-	-	-	-	-	-	-	-	-	-	-	-	-	-	-	-	-	-	-	-	-	-	-	-	-	-	-	-	-	-	-	-	-	-	-
Scaffold00067.gene4890.NMT3A.Homo_sapiens	G	P	G	D	T	S	S	S	A	A	E	R	E	-	-	E	D	R	K	D	G	E	E	Q	-	E	E	P	R	G	K	E	E	R	Q	E	P	S	T	T	A	R	K	V	G	R	P	G	R
Scaffold00067.gene4890.DNMT3A.Sus_scrofa	-	-	-	-	-	-	-	-	-	-	-	-	-	-	-	-	-	-	-	-	-	-	-	-	-	-	-	-	-	-	-	-	-	-	-	-	-	-	-	-	-	-	-	-	-	-	-	-	-
Scaffold00067.gene4890.DNMT3A.Ovis_aries.DNMT3A	G	P	G	D	T	S	G	S	A	L	E	R	E	-	-	E	E	R	K	E	G	E	E	Q	-	E	E	A	R	A	K	E	E	R	Q	E	P	S	T	T	A	R	K	V	G	R	P	G	R
Scaffold00067.gene4890.DNMT3A.Ophiophagus_hannah	G	P	V	D	T	S	S	P	S	V	D	R	E	T	V	D	A	H	K	Q	G	E	E	D	S	E	E	N	R	N	K	E	E	K	P	D	P	G	I	P	V	R	K	V	G	R	P	G	R
Scaffold00067.gene4890.dnmt3	L	L	A	E	N	E	R	I	G	V	N	E	K	R	S	A	S	A	K	S	W	P	P	L	S	T	D	T	G	S	V	F	S	L	K	S	P	A	C	A	V	E	R	F	T	Y	K	A	E
Scaffold00068.gene4920.dnmt1	N	E	E	Y	H	F	A	R	L	N	K	H	M	E	V	P	T	Y	T	D	A	D	Y	R	A	Y	L	Q	D	S	K	W	T	L	E	R	-	T	N	H	L	M	E	L	A	R	Q	F	D
Scaffold00068.gene4920.DNMT1.Equus_caballus	-	-	-	-	-	-	-	-	-	-	-	-	-	-	-	-	-	-	-	-	-	-	-	-	-	-	-	-	-	-	-	-	-	-	-	-	-	-	-	-	-	-	-	-	-	-	-	-	-
Scaffold00068.gene4920.DNMT1.Cyanidioschyzon_merolae_strain	P	P	D	N	T	R	Q	D	R	P	A	K	L	R	G	L	R	R	E	V	Y	A	L	T	G	S	A	A	P	P	L	A	P	R	V	A	L	Q	S	R	L	P	A	A	S	A	Q	V	H
LongOrf.asmbl_16366.dnmt2	-	-	-	-	-	-	-	-	-	-	-	-	-	-	-	-	-	-	-	-	-	-	-	-	-	-	-	-	-	-	-	-	-	-	-	-	-	-	-	-	-	-	-	-	-	-	-	-	-
LongOrf.asmbl_16366.DNMT2.Clonorchis_sinensis	-	-	-	-	-	-	-	-	-	-	-	-	-	-	-	-	-	-	-	-	-	-	-	-	-	-	-	-	-	-	-	-	-	-	-	-	-	-	-	-	-	-	-	-	-	-	-	-	-
LongOrf.asmbl_16366.DNMT2.Arabidopsis_thaliana	-	-	-	-	-	-	-	-	-	-	-	-	-	-	-	-	-	-	-	-	-	-	-	-	-	-	-	-	-	-	-	-	-	-	-	-	-	-	-	-	-	-	-	-	-	-	-	-	-
LongOrf.asmbl_16366.DNMT2.Daphnia_pulex	-	-	-	-	-	-	-	-	-	-	-	-	-	-	-	-	-	-	-	-	-	-	-	-	-	-	-	-	-	-	-	-	-	-	-	-	-	-	-	-	-	-	-	-	-	-	-	-	-
LongOrf.asmbl_16366.DNMT2.Homo_sapiens	-	-	-	-	-	-	-	-	-	-	-	-	-	-	-	-	-	-	-	-	-	-	-	-	-	-	-	-	-	-	-	-	-	-	-	-	-	-	-	-	-	-	-	-	-	-	-	-	-
LongOrf.asmbl_16366.DNMT2.Spodoptera_frugiperda	-	-	-	-	-	-	-	-	-	-	-	-	-	-	-	-	-	-	-	-	-	-	-	-	-	-	-	-	-	-	-	-	-	-	-	-	-	-	-	-	-	-	-	-	-	-	-	-	-
Scaffold00200.gene8095.DNMT3B.Ovis_aries	-	-	-	-	-	-	-	-	-	-	-	-	-	-	-	-	-	-	-	-	-	-	-	-	-	-	-	-	-	-	-	-	-	-	-	-	-	-	-	-	-	-	-	-	-	-	-	-	-
Scaffold00200.gene8095.DNMT3B.Ophiophagus_hannah	F	E	F	Y	H	L	L	N	Y	T	R	P	K	I	G	D	D	R	P	F	F	W	L	F	E	N	V	V	S	M	R	V	N	D	K	R	D	I	S	R	F	L	E	V	T	T	A	E	R
Scaffold00067.gene4890.DNMT3B.Sus_scrofa	L	L	S	Y	T	Q	D	-	-	-	-	-	-	-	-	-	-	-	-	-	-	-	L	T	G	D	G	D	G	E	G	E	D	G	D	G	S	D	T	P	-	-	-	-	-	-	-	-	-
Scaffold00067.gene4890.DNMT3B.Homo_sapiens	L	L	S	Y	T	Q	D	-	-	-	-	-	-	-	-	-	-	-	-	-	-	-	L	T	G	D	G	D	G	E	-	-	D	G	D	G	S	D	T	P	-	-	-	-	-	-	-	-	-
Scaffold00200.gene8095.dnmt3b	-	-	-	-	-	-	-	-	-	-	-	-	-	-	-	-	-	-	-	-	-	-	-	-	-	-	-	-	-	-	-	-	-	-	-	-	-	-	-	-	-	-	-	-	-	-	-	-	-
Scaffold00067.gene4890.NMT3A.Homo_sapiens	S	E	L	L	P	N	G	D	L	E	K	R	S	E	P	Q	P	E	E	G	S	P	A	G	G	Q	K	G	G	A	P	A	E	G	E	G	A	A	E	T	L	P	E	A	S	R	A	V	E
Scaffold00067.gene4890.DNMT3A.Sus_scrofa	-	-	-	-	-	-	-	-	-	-	-	-	-	-	-	-	-	-	-	-	-	-	-	-	-	-	-	-	-	-	-	-	-	-	-	-	-	-	-	-	-	-	-	-	-	-	-	-	-
Scaffold00067.gene4890.DNMT3A.Ovis_aries.DNMT3A	S	E	L	L	P	N	G	D	L	E	K	R	S	E	P	Q	P	E	E	G	S	P	A	G	G	Q	K	G	G	A	P	A	E	G	E	G	A	T	E	T	P	P	E	A	S	R	A	V	E
Scaffold00067.gene4890.DNMT3A.Ophiophagus_hannah	M	E	Q	V	P	N	G	D	A	E	M	G	-	-	-	-	A	S	E	N	C	T	I	T	D	L	K	G	R	Q	R	S	E	N	E	P	S	G	P	P	E	G	E	M	G	R	A	L	E
Scaffold00067.gene4890.dnmt3	H	S	R	A	V	F	R	S	P	H	Y	R	S	T	V	E	S	S	L	C	H	N	C	K	K	V	L	A	T	S	N	P	N	P	S	D	S	T	Q	E	H	A	L	P	T	R	P	S	K
Scaffold00068.gene4920.dnmt1	L	G	T	L	D	K	I	R	G	T	N	L	S	Q	G	L	R	Y	D	I	E	H	E	K	R	R	K	Q	Q	L	S	L	L	Y	G	R	S	K	D	E	V	E	E	E	E	R	L	I	G
Scaffold00068.gene4920.DNMT1.Equus_caballus	-	-	-	-	-	-	-	-	-	-	-	-	-	-	-	-	-	-	-	-	-	-	-	-	-	-	-	-	-	-	-	-	-	-	-	-	-	-	-	-	-	-	-	-	-	-	-	-	-
Scaffold00068.gene4920.DNMT1.Cyanidioschyzon_merolae_strain	-	P	A	H	P	A	G	A	A	F	Q	L	W	H	W	E	R	H	S	L	T	Q	R	K	D	A	E	A	S	L	T	P	E	E	G	E	A	A	S	A	V	Y	P	F	A	R	F	G	K
LongOrf.asmbl_16366.dnmt2	-	-	-	M	R	I	L	E	L	Y	S	G	I	G	G	M	R	A	A	L	E	L	S	G	L	P	F	K	I	I	K	A	F	D	I	N	D	L	A	N	F	V	Y	N	S	V	Y	K	C
LongOrf.asmbl_16366.DNMT2.Clonorchis_sinensis	-	-	-	M	R	V	L	E	L	Y	S	G	I	G	G	M	H	C	A	F	K	M	A	Q	L	D	F	Q	V	V	A	A	I	D	I	N	D	T	A	N	R	V	Y	R	A	N	F	A	H
LongOrf.asmbl_16366.DNMT2.Arabidopsis_thaliana	K	K	P	W	Q	V	L	E	F	Y	S	G	I	G	G	M	R	Y	S	L	M	A	S	G	I	V	S	E	V	V	E	A	F	E	I	N	D	S	A	N	D	V	Y	Q	H	N	F	K	H
LongOrf.asmbl_16366.DNMT2.Daphnia_pulex	K	K	Q	M	R	I	L	E	L	Y	S	G	I	G	G	M	H	Y	A	A	E	L	A	N	V	G	A	E	V	V	F	S	V	D	I	N	T	S	A	N	A	V	Y	R	H	N	F	K	Q
LongOrf.asmbl_16366.DNMT2.Homo_sapiens	P	-	-	L	R	V	L	E	L	Y	S	G	V	G	G	M	H	H	A	L	R	E	S	C	I	P	A	Q	V	V	A	A	I	D	V	N	T	V	A	N	E	V	Y	K	Y	N	F	P	H
LongOrf.asmbl_16366.DNMT2.Spodoptera_frugiperda	H	-	-	-	K	I	L	E	L	Y	S	G	I	G	G	M	H	C	A	W	K	E	S	G	L	D	G	E	I	V	A	A	V	D	I	N	T	V	A	N	S	V	Y	K	H	N	F	P	E
Scaffold00200.gene8095.DNMT3B.Ovis_aries	-	-	-	-	-	-	-	-	-	-	-	-	-	-	-	-	-	-	-	-	-	-	-	-	-	-	-	-	-	-	-	-	-	-	-	-	-	-	-	-	-	-	-	-	G	T	G	-	-
Scaffold00200.gene8095.DNMT3B.Ophiophagus_hannah	S	I	S	H	R	P	V	V	A	S	K	G	D	K	L	E	L	Q	D	C	L	E	Y	S	R	R	A	K	M	K	K	V	R	T	I	T	T	K	S	N	S	I	R	Q	G	K	G	Q	M
Scaffold00067.gene4890.DNMT3B.Sus_scrofa	-	-	-	-	-	L	F	R	E	T	R	T	R	S	E	S	P	A	V	R	T	R	N	N	N	S	T	S	S	R	E	R	H	R	P	S	P	R	A	T	R	G	R	Q	G	R	H	H	V
Scaffold00067.gene4890.DNMT3B.Homo_sapiens	-	-	-	-	-	L	F	R	E	T	R	T	R	S	E	S	P	A	V	R	T	R	N	N	N	S	V	S	S	R	E	R	H	R	P	S	P	R	S	T	R	G	R	Q	G	R	N	H	V
Scaffold00200.gene8095.dnmt3b	-	-	-	-	-	-	-	-	-	-	-	-	-	-	-	-	-	-	-	-	-	-	-	-	-	-	-	-	-	-	-	-	-	-	-	-	-	-	-	-	-	-	-	-	-	-	-	-	-
Scaffold00067.gene4890.NMT3A.Homo_sapiens	K	E	Q	K	E	T	N	I	E	S	-	M	K	M	E	G	S	R	G	R	L	R	G	G	L	G	W	E	S	S	L	R	Q	R	P	M	P	R	L	T	F	Q	A	G	D	P	Y	Y	I
Scaffold00067.gene4890.DNMT3A.Sus_scrofa	-	-	-	-	-	-	-	-	-	-	-	-	-	-	-	-	-	-	-	-	-	-	-	-	-	-	-	-	-	-	-	-	-	-	-	-	-	-	-	-	-	-	-	-	-	-	-	-	-
Scaffold00067.gene4890.DNMT3A.Ovis_aries.DNMT3A	K	E	Q	K	E	T	N	I	E	S	-	M	K	M	E	G	S	R	G	R	L	R	G	G	L	G	W	E	S	S	L	R	Q	R	P	M	P	R	L	T	F	Q	A	G	D	P	Y	Y	I
Scaffold00067.gene4890.DNMT3A.Ophiophagus_hannah	Q	G	R	K	P	L	L	P	E	N	G	G	K	Y	C	G	S	R	G	R	L	R	G	G	L	G	C	E	S	I	L	R	P	R	P	V	Q	R	L	T	F	Q	A	G	D	P	Y	Y	I
Scaffold00067.gene4890.dnmt3	K	R	L	K	H	A	D	E	L	Y	L	S	V	P	K	K	K	S	E	V	T	Q	E	L	V	P	S	A	S	V	V	Q	V	L	S	V	K	K	H	K	E	N	V	G	A	V	C	P	K
Scaffold00068.gene4920.dnmt1	D	F	S	D	I	A	H	D	D	S	T	G	S	R	R	T	N	S	L	G	G	G	G	G	I	F	G	S	S	T	Q	V	E	R	R	K	S	T	V	G	S	Q	G	A	T	G	L	V	E
Scaffold00068.gene4920.DNMT1.Equus_caballus	-	-	-	-	-	-	-	-	-	-	-	-	-	-	-	-	-	-	-	-	-	-	-	-	-	-	-	-	-	-	-	-	-	-	-	-	-	-	-	-	-	-	-	-	-	-	-	-	-
Scaffold00068.gene4920.DNMT1.Cyanidioschyzon_merolae_strain	E	T	D	T	L	F	Q	L	A	E	R	F	N	L	H	F	V	V	M	A	D	R	W	S	V	F	S	P	S	P	K	R	K	R	S	V	N	E	L	K	D	R	Y	Y	T	V	V	R	S
LongOrf.asmbl_16366.dnmt2	P	F	T	R	M	G	N	Q	K	R	G	Q	D	V	R	C	S	S	L	L	V	V	I	H	L	I	R	-	-	R	T	K	P	P	A	I	L	L	E	N	V	K	G	F	E	G	S	D	A
LongOrf.asmbl_16366.DNMT2.Clonorchis_sinensis	P	F	T	R	L	G	N	Q	K	H	E	E	D	N	R	S	A	S	F	F	Y	V	L	G	L	I	A	-	-	A	I	R	P	K	F	I	L	L	E	N	V	K	G	F	E	H	T	E	P
LongOrf.asmbl_16366.DNMT2.Arabidopsis_thaliana	P	Y	T	R	Q	G	L	Q	K	H	S	G	D	A	R	A	F	S	F	L	R	I	L	E	L	I	P	H	T	T	K	P	P	Q	M	L	F	V	E	N	V	V	G	F	E	T	S	D	T
LongOrf.asmbl_16366.DNMT2.Daphnia_pulex	P	F	T	R	V	G	L	K	L	D	V	E	D	S	R	C	S	S	F	L	H	L	L	D	I	L	P	H	L	E	T	V	S	-	F	I	L	M	E	N	V	V	G	F	E	T	S	E	M
LongOrf.asmbl_16366.DNMT2.Homo_sapiens	P	F	T	R	I	G	R	Q	G	D	M	T	D	S	R	T	N	S	F	L	H	I	L	D	I	L	P	R	L	Q	K	L	P	K	Y	I	L	L	E	N	V	K	G	F	E	V	S	S	T
LongOrf.asmbl_16366.DNMT2.Spodoptera_frugiperda	P	F	T	R	N	G	K	Y	L	D	D	N	D	P	R	T	N	S	F	L	Y	L	I	G	I	L	D	Q	L	D	N	V	D	-	Y	I	L	M	E	N	V	K	G	F	E	N	S	T	V
Scaffold00200.gene8095.DNMT3B.Ovis_aries	-	-	-	-	-	-	-	-	-	-	-	-	-	-	-	-	-	-	-	-	-	-	-	K	M	A	V	N	V	Y	S	T	S	V	T	S	D	N	L	S	R	H	D	M	L	A	W	I	N
Scaffold00200.gene8095.DNMT3B.Ophiophagus_hannah	D	F	G	G	Q	L	Q	R	E	L	R	G	T	G	A	R	P	P	N	G	W	L	Y	K	M	A	V	N	V	Y	S	T	S	V	T	S	D	N	L	S	R	H	D	M	L	A	W	I	N
Scaffold00067.gene4890.DNMT3B.Sus_scrofa	A	S	P	Y	L	T	I	D	L	T	E	D	-	-	-	-	D	V	V	P	Q	S	S	S	T	P	Y	G	R	L	A	Q	D	S	Q	Q	E	S	M	E	S	P	Q	V	D	T	E	D	R
Scaffold00067.gene4890.DNMT3B.Homo_sapiens	P	S	S	Y	L	T	I	D	L	T	D	D	T	E	D	T	H	G	T	P	Q	S	S	S	T	P	Y	A	R	L	A	Q	D	S	Q	Q	G	G	M	E	S	P	Q	V	E	A	D	S	G
Scaffold00200.gene8095.dnmt3b	-	-	-	-	-	-	-	-	-	-	-	-	-	-	-	-	-	-	-	-	-	M	S	V	Q	A	T	N	V	Y	S	T	N	Q	T	A	D	N	L	S	R	H	D	I	L	N	W	I	N
Scaffold00067.gene4890.NMT3A.Homo_sapiens	N	Q	G	P	G	E	S	Q	K	V	E	E	-	A	S	P	P	A	V	Q	Q	P	T	D	P	A	S	P	T	V	A	T	T	P	E	P	V	G	S	D	A	G	D	K	N	A	T	K	A
Scaffold00067.gene4890.DNMT3A.Sus_scrofa	N	Q	G	S	T	E	S	Q	K	V	E	E	-	A	S	P	P	A	V	Q	Q	P	T	D	P	A	S	P	T	V	A	T	T	P	E	P	V	G	A	D	A	G	D	K	N	A	T	K	S
Scaffold00067.gene4890.DNMT3A.Ovis_aries.DNMT3A	N	Q	G	S	T	E	S	Q	K	V	E	E	-	A	S	P	P	A	V	Q	Q	P	T	D	P	A	S	P	T	V	A	T	T	P	E	P	V	G	A	D	A	G	D	K	N	A	T	K	A
Scaffold00067.gene4890.DNMT3A.Ophiophagus_hannah	T	P	R	S	-	E	P	Q	K	E	E	E	-	A	S	P	P	A	S	Q	Q	P	T	D	P	A	S	P	S	V	A	T	T	P	E	P	V	G	P	D	A	V	D	K	S	I	S	K	S
Scaffold00067.gene4890.dnmt3	D	R	R	K	N	S	H	K	S	R	H	R	D	R	Q	T	S	L	S	K	R	V	N	G	T	Q	A	L	C	L	I	K	E	A	R	S	S	H	V	A	D	L	E	K	H	E	S	G	K
Scaffold00068.gene4920.dnmt1	P	G	V	H	L	N	S	Q	G	M	K	L	P	A	S	L	G	Q	-	-	-	-	-	-	-	-	-	-	-	-	K	R	I	R	V	I	E	N	F	L	S	H	Y	Q	M	D	P	S	P
Scaffold00068.gene4920.DNMT1.Equus_caballus	-	-	-	-	-	-	-	-	-	M	K	L	P	S	S	V	G	Q	-	-	-	-	-	-	-	-	-	-	-	-	K	K	I	K	A	L	E	Q	M	L	L	E	L	G	V	E	L	S	P
Scaffold00068.gene4920.DNMT1.Cyanidioschyzon_merolae_strain	Y	D	I	E	Y	E	D	R	R	K	A	Q	Y	E	E	Q	C	R	-	-	-	-	-	-	-	-	-	-	-	-	-	-	-	R	P	R	S	E	L	L	R	E	E	A	V	V	Q	Q	A
LongOrf.asmbl_16366.dnmt2	L	R	Y	Y	L	V	A	R	L	R	T	R	S	E	Q	Q	M	F	S	F	G	D	S	V	D	L	N	G	C	L	R	E	P	T	S	A	I	M	R	T	P	P	C	G	V	S	P	M	P
LongOrf.asmbl_16366.DNMT2.Clonorchis_sinensis	L	R	Y	Y	L	V	A	S	S	S	S	D	S	A	C	S	G	L	-	F	A	S	H	V	H	D	S	-	-	-	-	D	H	A	N	T	I	H	L	I	P	P	A	D	L	P	P	L	P
LongOrf.asmbl_16366.DNMT2.Arabidopsis_thaliana	P	R	Y	F	C	L	A	K	R	K	P	L	P	F	K	S	Q	H	-	-	-	-	-	-	-	-	-	-	-	-	-	-	S	N	N	K	L	L	W	S	P	D	P	L	Y	G	R	D	D
LongOrf.asmbl_16366.DNMT2.Daphnia_pulex	S	R	Y	Y	L	V	A	K	K	C	T	D	-	F	S	F	G	S	-	-	-	-	-	-	-	-	-	-	-	-	-	-	E	N	D	I	M	T	S	F	P	N	S	R	-	-	-	-	-
LongOrf.asmbl_16366.DNMT2.Homo_sapiens	L	R	Y	F	L	I	A	K	L	Q	S	E	P	L	P	F	Q	A	-	-	-	-	-	-	-	-	-	-	-	-	-	-	P	G	Q	V	L	M	E	F	P	K	I	E	S	V	H	P	Q
LongOrf.asmbl_16366.DNMT2.Spodoptera_frugiperda	L	R	Y	Y	C	T	A	R	R	N	N	L	T	W	P	F	K	R	-	-	-	-	-	-	-	-	-	-	-	-	-	-	R	D	E	I	I	T	R	L	P	K	D	F	G	-	-	-	-
Scaffold00200.gene8095.DNMT3B.Ovis_aries	S	I	A	L	K	K	V	K	F	Q	A	K	L	E	H	E	Y	I	-	-	-	-	-	-	-	-	-	-	-	-	Q	N	F	K	I	L	Q	A	G	F	K	R	M	G	V	D	-	K	I
Scaffold00200.gene8095.DNMT3B.Ophiophagus_hannah	S	V	T	L	K	K	V	K	F	Q	A	K	L	E	H	E	Y	I	-	-	-	-	-	-	-	-	-	-	-	-	Q	N	F	K	V	L	Q	A	G	F	K	R	M	G	V	D	-	K	I
Scaffold00067.gene4890.DNMT3B.Sus_scrofa	M	V	V	S	W	K	A	T	S	K	R	Q	A	M	A	G	M	R	-	-	-	-	-	-	-	-	-	-	-	-	W	V	Q	W	F	G	D	G	K	F	S	E	I	P	A	D	-	K	L
Scaffold00067.gene4890.DNMT3B.Homo_sapiens	M	V	V	S	W	K	A	T	S	K	R	Q	A	M	S	G	M	R	-	-	-	-	-	-	-	-	-	-	-	-	W	V	Q	W	F	G	D	G	K	F	S	E	V	S	A	D	-	K	L
Scaffold00200.gene8095.dnmt3b	V	V	N	F	K	K	I	K	F	N	T	N	L	E	H	E	Y	I	-	-	-	-	-	-	-	-	-	-	-	-	A	N	F	K	H	L	Q	A	I	F	K	K	L	G	V	D	-	K	E
Scaffold00067.gene4890.NMT3A.Homo_sapiens	R	I	V	S	W	W	M	T	G	R	S	R	A	A	E	G	T	R	-	-	-	-	-	-	-	-	-	-	-	-	W	V	M	W	F	G	D	G	K	F	S	V	V	C	V	E	-	K	L
Scaffold00067.gene4890.DNMT3A.Sus_scrofa	R	I	V	S	W	W	M	T	G	R	S	R	A	A	E	G	T	R	-	-	-	-	-	-	-	-	-	-	-	-	W	V	M	W	F	G	D	G	K	F	S	V	V	C	V	E	-	K	L
Scaffold00067.gene4890.DNMT3A.Ovis_aries.DNMT3A	R	I	V	S	W	W	M	T	G	R	S	R	A	A	E	G	T	R	-	-	-	-	-	-	-	-	-	-	-	-	W	V	M	W	F	G	D	G	K	F	S	V	V	C	V	E	-	K	L
Scaffold00067.gene4890.DNMT3A.Ophiophagus_hannah	R	I	V	S	W	W	M	T	G	R	S	R	A	A	E	G	T	R	-	-	-	-	-	-	-	-	-	-	-	-	W	V	M	W	F	G	D	G	K	F	S	V	V	C	V	E	-	K	L
Scaffold00067.gene4890.dnmt3	K	G	S	D	M	L	S	E	Y	R	V	S	Q	F	S	L	S	D	-	-	-	-	-	-	-	-	-	-	K	V	E	V	V	H	D	I	P	D	A	S	I	S	D	S	V	L	F	S	N
Scaffold00068.gene4920.dnmt1	C	D	Y	E	L	H	A	A	R	A	R	M	E	L	F	A	A	E	R	I	P	S	S	-	-	-	-	-	-	-	-	-	-	-	-	-	-	-	-	-	-	L	V	N	L	T	S	T	S
Scaffold00068.gene4920.DNMT1.Equus_caballus	C	E	Y	E	L	Q	M	L	R	H	R	H	E	A	L	A	R	A	G	V	L	G	-	-	-	-	-	-	-	-	-	-	-	-	-	-	-	-	-	-	-	-	-	-	-	-	-	-	-
Scaffold00068.gene4920.DNMT1.Cyanidioschyzon_merolae_strain	P	Y	A	E	A	A	A	S	L	E	T	V	Q	R	T	E	I	P	G	G	Q	S	A	S	-	-	-	-	-	-	-	-	-	-	-	-	-	-	-	W	A	S	T	A	A	S	S	A	G
LongOrf.asmbl_16366.dnmt2	A	D	F	L	L	T	D	L	E	I	P	E	S	-	-	-	-	-	-	-	-	-	-	-	-	-	-	-	-	-	-	-	-	-	-	-	-	-	-	-	L	F	L	D	Q	N	V	L	E
LongOrf.asmbl_16366.DNMT2.Clonorchis_sinensis	S	D	Y	L	A	Q	Q	Q	Q	H	S	K	L	-	-	-	-	-	-	-	-	-	-	-	-	-	-	-	-	-	-	-	-	-	-	-	-	-	-	-	D	F	L	D	D	N	C	L	K
LongOrf.asmbl_16366.DNMT2.Arabidopsis_thaliana	A	A	H	V	D	G	E	P	S	S	V	D	D	S	E	N	G	S	K	D	C	C	G	-	-	-	-	-	Q	E	G	D	S	V	P	D	S	V	H	Q	Y	L	V	P	V	S	L	I	E
LongOrf.asmbl_16366.DNMT2.Daphnia_pulex	-	Y	L	V	K	D	M	S	D	E	-	E	L	A	R	-	-	-	-	-	-	-	-	-	-	-	-	-	-	-	-	-	-	-	-	-	-	-	-	-	Y	L	L	T	D	K	T	L	F
LongOrf.asmbl_16366.DNMT2.Homo_sapiens	A	I	L	F	K	L	E	T	A	E	-	E	I	H	R	K	N	Q	Q	D	S	D	L	S	V	K	M	L	K	D	F	L	E	D	D	T	D	V	N	Q	Y	L	L	P	P	K	S	L	L
LongOrf.asmbl_16366.DNMT2.Spodoptera_frugiperda	-	-	I	I	E	E	D	V	D	E	K	-	-	-	-	-	-	-	-	-	-	-	-	-	-	-	-	-	-	-	-	-	-	-	-	-	-	-	-	-	-	F	L	V	P	E	K	M	L
Scaffold00200.gene8095.DNMT3B.Ovis_aries	K	E	Y	D	P	V	A	A	R	Q	G	Q	-	-	-	-	-	E	T	A	V	A	P	-	-	-	-	-	-	-	-	-	-	-	-	-	-	-	-	-	-	S	L	V	A	P	A	L	N
Scaffold00200.gene8095.DNMT3B.Ophiophagus_hannah	K	D	Y	D	P	V	A	A	R	Q	G	Q	-	-	-	-	-	E	T	C	P	A	P	-	-	-	-	-	-	-	-	-	-	-	-	-	-	-	-	-	-	A	L	V	V	P	I	L	N
Scaffold00067.gene4890.DNMT3B.Sus_scrofa	L	E	K	A	R	I	R	A	G	K	T	F	P	S	N	P	G	D	-	-	-	-	-	-	-	-	-	-	-	-	-	-	-	-	-	-	-	-	-	-	-	-	-	S	M	E	D	Q	L
Scaffold00067.gene4890.DNMT3B.Homo_sapiens	L	E	K	A	R	V	R	A	G	K	T	F	P	S	S	P	G	D	-	-	-	-	-	-	-	-	-	-	-	-	-	-	-	-	-	-	-	-	-	-	-	-	-	S	L	E	D	Q	L
Scaffold00200.gene8095.dnmt3b	Q	P	Y	D	A	L	A	A	R	G	G	E	Q	I	K	S	H	E	K	P	S	A	R	-	-	-	-	-	-	-	-	-	-	-	-	-	-	-	-	-	-	P	R	P	A	P	T	R	S
Scaffold00067.gene4890.NMT3A.Homo_sapiens	L	Q	V	A	S	S	R	A	G	K	L	F	P	V	C	H	D	S	D	E	S	D	T	-	-	-	-	-	-	-	-	-	-	-	-	-	-	-	-	-	-	A	K	A	V	E	V	Q	N
Scaffold00067.gene4890.DNMT3A.Sus_scrofa	L	Q	V	A	S	S	R	A	G	K	L	F	P	V	C	H	D	N	D	E	S	D	T	-	-	-	-	-	-	-	-	-	-	-	-	-	-	-	-	-	-	A	K	A	V	E	V	Q	N
Scaffold00067.gene4890.DNMT3A.Ovis_aries.DNMT3A	L	Q	V	A	S	S	R	A	G	K	L	F	P	M	C	H	D	S	D	E	S	D	T	-	-	-	-	-	-	-	-	-	-	-	-	-	-	-	-	-	-	A	K	A	V	E	V	Q	N
Scaffold00067.gene4890.DNMT3A.Ophiophagus_hannah	L	Q	V	A	S	S	R	S	G	K	I	F	P	S	C	P	E	N	D	E	T	D	T	-	-	-	-	-	-	-	-	-	-	-	-	-	-	-	-	-	-	S	K	V	V	E	I	Q	N
Scaffold00067.gene4890.dnmt3	S	P	Q	H	Q	D	V	P	S	G	N	E	R	P	V	K	R	Y	R	L	P	S	D	P	-	-	-	-	-	-	-	-	-	S	V	T	F	R	I	D	D	V	V	W	C	K	L	S	G
Scaffold00068.gene4920.dnmt1	P	P	R	H	S	F	G	H	A	G	S	L	A	A	A	A	G	S	-	-	-	-	-	-	-	-	-	-	-	-	-	-	-	-	-	-	G	G	S	L	T	A	V	P	P	P	I	S	S
Scaffold00068.gene4920.DNMT1.Equus_caballus	P	-	-	-	-	-	-	-	A	S	A	E	P	A	V	A	E	P	-	-	-	-	-	-	-	-	-	-	-	-	-	-	-	-	-	-	G	L	G	P	D	P	T	K	D	T	I	I	D
Scaffold00068.gene4920.DNMT1.Cyanidioschyzon_merolae_strain	S	H	L	A	V	F	V	R	S	S	M	M	L	A	P	V	S	Q	S	Q	R	-	-	-	-	-	-	-	-	-	-	-	-	-	-	V	Q	R	Q	V	D	Q	M	L	D	E	L	G	V
LongOrf.asmbl_16366.dnmt2	S	F	L	E	M	S	Q	Y	N	R	T	S	G	S	P	-	-	-	-	C	L	-	-	-	-	-	-	-	-	-	-	-	-	-	-	P	K	S	S	H	S	G	L	T	P	F	P	K	-
LongOrf.asmbl_16366.DNMT2.Clonorchis_sinensis	S	V	L	Q	T	A	T	D	T	L	T	S	E	E	I	N	A	Q	W	I	T	-	-	-	-	-	-	-	-	-	-	-	-	-	-	A	R	S	D	P	E	T	L	M	S	L	A	K	R
LongOrf.asmbl_16366.DNMT2.Arabidopsis_thaliana	S	L	L	A	T	V	Q	P	-	-	-	-	-	-	-	-	-	-	-	-	-	-	-	-	-	-	-	-	-	-	-	-	-	-	-	K	I	K	G	K	E	-	-	S	C	L	K	E	-
LongOrf.asmbl_16366.DNMT2.Daphnia_pulex	S	V	L	Q	H	D	P	N	-	-	-	E	P	F	H	Q	K	F	A	E	-	-	-	-	-	-	-	-	-	-	-	-	-	-	-	-	F	K	E	D	E	D	I	A	H	L	K	P	-
LongOrf.asmbl_16366.DNMT2.Homo_sapiens	S	V	L	Q	T	A	E	D	V	Q	V	E	N	I	Y	K	S	L	T	N	-	-	-	-	-	-	-	-	-	-	-	-	-	-	-	-	L	S	Q	E	E	Q	I	T	K	L	L	I	-
LongOrf.asmbl_16366.DNMT2.Spodoptera_frugiperda	S	I	F	T	D	K	P	R	E	V	V	Q	K	C	Y	A	A	A	A	Q	N	-	-	-	-	-	-	-	-	-	-	-	-	-	-	E	I	G	G	E	K	F	V	E	L	F	K	E	-
Scaffold00200.gene8095.DNMT3B.Ovis_aries	-	-	-	-	-	-	-	-	P	G	V	V	R	K	N	P	G	V	-	-	-	-	-	-	-	-	-	-	-	-	-	-	-	-	-	-	G	N	G	D	D	E	A	A	E	L	M	Q	Q
Scaffold00200.gene8095.DNMT3B.Ophiophagus_hannah	-	-	-	-	-	-	-	-	P	P	M	I	K	K	A	P	G	-	-	-	-	-	-	-	-	-	-	-	-	-	-	-	-	-	-	-	G	I	G	E	D	E	S	A	E	L	I	Q	Q
Scaffold00067.gene4890.DNMT3B.Sus_scrofa	K	V	R	R	T	G	S	R	S	V	E	A	R	K	H	E	S	K	T	R	R	R	T	A	D	D	S	A	T	S	D	Y	C	P	P	P	K	R	L	K	T	N	C	Y	N	N	G	K	D
Scaffold00067.gene4890.DNMT3B.Homo_sapiens	-	-	-	-	-	-	-	-	-	-	-	-	-	-	-	-	-	-	-	-	-	-	-	-	-	-	-	-	-	-	-	-	-	-	-	-	-	-	-	-	-	-	-	-	-	-	-	-	-
Scaffold00200.gene8095.dnmt3b	-	-	-	-	-	-	-	-	P	R	A	N	A	Q	G	S	S	D	S	-	-	-	-	-	-	-	-	-	-	-	-	-	-	M	Q	M	S	A	L	R	S	E	I	D	N	L	T	S	Q
Scaffold00067.gene4890.NMT3A.Homo_sapiens	V	Y	T	D	M	W	V	E	P	E	A	A	A	Y	A	P	P	P	-	-	-	-	-	-	-	-	-	-	-	-	-	-	-	P	A	K	K	P	R	K	S	T	A	E	K	P	K	V	K
Scaffold00067.gene4890.DNMT3A.Sus_scrofa	V	Y	T	D	M	W	V	E	P	E	A	A	A	Y	A	P	P	P	-	-	-	-	-	-	-	-	-	-	-	-	-	-	-	P	A	K	K	P	R	K	S	T	T	E	K	P	K	V	K
Scaffold00067.gene4890.DNMT3A.Ovis_aries.DNMT3A	V	Y	T	D	M	W	V	E	P	E	A	A	A	Y	A	P	P	P	-	-	-	-	-	-	-	-	-	-	-	-	-	-	-	P	A	K	K	P	R	K	S	T	T	E	K	P	K	V	K
Scaffold00067.gene4890.DNMT3A.Ophiophagus_hannah	V	Y	T	E	M	W	G	E	P	E	A	A	A	Y	A	P	P	P	-	-	-	-	-	-	-	-	-	-	-	-	-	-	-	P	A	K	K	P	R	K	S	T	A	E	K	P	K	V	K
Scaffold00067.gene4890.dnmt3	H	F	P	C	E	K	I	S	P	F	L	V	E	D	D	R	K	V	D	K	R	-	-	-	-	-	-	-	-	-	-	-	-	-	-	R	M	K	K	H	T	A	Y	K	K	A	I	E	E
Scaffold00068.gene4920.dnmt1	Q	A	S	S	L	A	S	Q	R	R	K	R	A	A	A	T	E	Q	G	R	V	M	K	K	L	K	T	K	G	H	L	L	E	-	-	-	-	-	-	-	-	-	-	-	-	-	-	-	-
Scaffold00068.gene4920.DNMT1.Equus_caballus	-	-	-	-	-	-	-	-	-	-	-	-	-	-	-	-	-	-	-	-	-	-	-	-	-	-	-	-	-	-	-	-	-	-	-	-	-	-	-	-	-	-	-	-	-	-	-	-	-
Scaffold00068.gene4920.DNMT1.Cyanidioschyzon_merolae_strain	K	R	K	E	D	E	L	R	A	V	R	Q	Q	N	N	S	A	P	A	E	H	R	A	R	S	K	R	R	G	K	R	D	H	S	A	E	-	-	-	-	-	-	-	-	-	-	-	-	-
LongOrf.asmbl_16366.dnmt2	R	-	-	-	-	-	R	R	L	L	G	N	S	I	N	V	L	V	V	A	H	V	M	N	W	T	L	S	T	V	*	-	-	-	-	-	-	-	-	-	-	-	-	-	-	-	-	-	-
LongOrf.asmbl_16366.DNMT2.Clonorchis_sinensis	R	-	-	-	-	-	I	R	L	L	G	N	S	V	N	V	L	V	V	A	H	L	I	H	W	A	F	G	D	L	S	A	Q	K	T	N	-	-	-	-	-	-	-	-	-	-	-	-	-
LongOrf.asmbl_16366.DNMT2.Arabidopsis_thaliana	R	-	-	-	-	-	Y	A	M	L	G	N	S	L	S	V	A	V	V	A	P	L	L	R	Y	L	F	D	S	-	-	-	-	-	-	-	-	-	-	-	-	-	-	-	-	-	-	-	-
LongOrf.asmbl_16366.DNMT2.Daphnia_pulex	R	-	-	-	-	-	Y	R	L	L	G	N	S	L	N	V	L	V	V	S	N	L	L	R	I	L	L	G	-	-	-	-	-	-	-	-	-	-	-	-	-	-	-	-	-	-	-	-	-
LongOrf.asmbl_16366.DNMT2.Homo_sapiens	R	-	-	-	-	-	Y	R	L	L	G	N	S	L	N	V	H	V	V	A	K	L	I	K	I	L	Y	E	-	-	-	-	-	-	-	-	-	-	-	-	-	-	-	-	-	-	-	-	-
LongOrf.asmbl_16366.DNMT2.Spodoptera_frugiperda	C	-	-	-	-	-	Y	R	L	L	G	N	S	V	N	V	K	V	I	S	E	L	L	K	I	L	F	E	-	-	-	-	-	-	-	-	-	-	-	-	-	-	-	-	-	-	-	-	-
Scaffold00200.gene8095.DNMT3B.Ovis_aries	-	-	-	-	-	-	-	-	-	-	N	E	G	E	N	N	P	V	L	Q	R	I	V	D	I	L	Y	A	T	D	E	G	-	-	-	-	-	-	-	-	-	-	-	-	-	-	-	-	-
Scaffold00200.gene8095.DNMT3B.Ophiophagus_hannah	-	-	-	-	-	-	-	-	-	-	N	E	G	E	S	D	P	V	L	Q	R	I	V	E	I	L	Y	A	T	D	E	G	-	-	-	-	-	-	-	-	-	-	-	-	-	-	-	-	-
Scaffold00067.gene4890.DNMT3B.Sus_scrofa	K	N	P	V	S	F	H	P	L	F	E	G	G	L	C	Q	T	C	R	D	R	F	L	E	L	F	Y	M	Y	D	D	D	G	Y	Q	S	Y	C	T	V	C	C	E	G	R	E	L	L	L
Scaffold00067.gene4890.DNMT3B.Homo_sapiens	-	-	-	-	-	-	-	-	-	-	-	-	-	-	-	-	-	-	-	-	-	-	-	-	-	-	-	-	-	-	-	-	-	-	-	-	-	-	-	-	-	-	-	-	-	-	-	-	-
Scaffold00200.gene8095.dnmt3b	-	-	-	-	-	-	-	-	-	-	G	M	G	D	N	-	A	F	A	K	K	F	L	D	I	L	Y	A	T	E	E	G	-	-	-	-	-	-	-	-	-	-	-	-	-	-	-	-	-
Scaffold00067.gene4890.NMT3A.Homo_sapiens	L	N	V	T	L	E	H	P	L	F	V	G	G	M	C	Q	N	C	K	N	C	F	L	E	C	A	Y	Q	Y	D	D	D	G	Y	Q	S	Y	C	T	I	C	C	G	G	R	E	V	L	M
Scaffold00067.gene4890.DNMT3A.Sus_scrofa	L	N	V	T	L	E	H	P	L	F	I	G	G	M	C	Q	N	C	K	N	C	F	L	E	C	A	Y	Q	Y	D	D	D	G	Y	Q	S	Y	C	T	I	C	C	G	G	R	E	V	L	M
Scaffold00067.gene4890.DNMT3A.Ovis_aries.DNMT3A	L	N	V	T	L	E	H	P	L	F	I	G	G	M	C	Q	N	C	K	N	C	F	L	E	C	A	Y	Q	Y	D	D	D	G	Y	Q	S	Y	C	T	I	C	C	G	G	R	E	V	L	M
Scaffold00067.gene4890.DNMT3A.Ophiophagus_hannah	L	N	V	T	L	E	H	P	L	F	I	G	G	M	C	Q	N	C	K	N	C	F	L	E	C	A	Y	Q	Y	D	D	D	G	Y	Q	S	Y	C	T	I	C	C	G	G	R	E	V	L	M
Scaffold00067.gene4890.dnmt3	K	P	S	S	S	T	M	K	A	A	R	N	E	S	E	L	K	T	A	T	P	F	N	G	F	P	L	V	F	P	S	D	E	S	G	S	E	F	D	G	G	G	P	L	M	I	D	H	V
Scaffold00068.gene4920.dnmt1	-	-	-	-	-	-	-	-	-	-	-	-	-	-	-	-	-	-	-	-	-	-	-	-	-	-	-	-	-	-	-	-	-	-	-	-	-	-	-	-	-	-	-	-	-	-	-	-	-
Scaffold00068.gene4920.DNMT1.Equus_caballus	-	-	-	-	-	-	-	-	-	-	-	-	-	-	-	-	-	-	-	-	-	-	-	-	-	-	-	-	-	-	-	-	-	-	-	-	-	-	-	-	-	-	-	-	-	-	-	-	-
Scaffold00068.gene4920.DNMT1.Cyanidioschyzon_merolae_strain	-	-	-	-	-	-	-	-	-	-	-	-	-	-	-	-	-	-	-	-	-	-	-	-	-	-	-	-	-	-	-	-	-	-	-	-	-	-	-	-	-	-	-	-	-	-	-	-	-
LongOrf.asmbl_16366.dnmt2	-	-	-	-	-	-	-	-	-	-	-	-	-	-	-	-	-	-	-	-	-	-	-	-	-	-	-	-	-	-	-	-	-	-	-	-	-	-	-	-	-	-	-	-	-	-	-	-	-
LongOrf.asmbl_16366.DNMT2.Clonorchis_sinensis	-	-	-	-	-	-	-	-	-	-	-	-	-	-	-	-	-	-	-	-	-	-	-	-	-	-	-	-	-	-	-	-	-	-	-	-	-	-	-	-	-	-	-	-	-	-	-	-	-
LongOrf.asmbl_16366.DNMT2.Arabidopsis_thaliana	-	-	-	-	-	-	-	-	-	-	-	-	-	-	-	-	-	-	-	-	-	-	-	-	-	-	-	-	-	-	-	-	-	-	-	-	-	-	-	-	-	-	-	-	-	-	-	-	-
LongOrf.asmbl_16366.DNMT2.Daphnia_pulex	-	-	-	-	-	-	-	-	-	-	-	-	-	-	-	-	-	-	-	-	-	-	-	-	-	-	-	-	-	-	-	-	-	-	-	-	-	-	-	-	-	-	-	-	-	-	-	-	-
LongOrf.asmbl_16366.DNMT2.Homo_sapiens	-	-	-	-	-	-	-	-	-	-	-	-	-	-	-	-	-	-	-	-	-	-	-	-	-	-	-	-	-	-	-	-	-	-	-	-	-	-	-	-	-	-	-	-	-	-	-	-	-
LongOrf.asmbl_16366.DNMT2.Spodoptera_frugiperda	-	-	-	-	-	-	-	-	-	-	-	-	-	-	-	-	-	-	-	-	-	-	-	-	-	-	-	-	-	-	-	-	-	-	-	-	-	-	-	-	-	-	-	-	-	-	-	-	-
Scaffold00200.gene8095.DNMT3B.Ovis_aries	E	-	-	-	-	-	-	-	-	-	-	-	-	-	-	-	-	-	-	-	-	-	-	-	-	-	-	-	-	-	-	-	-	-	-	-	-	-	-	-	-	-	-	-	-	-	-	-	-
Scaffold00200.gene8095.DNMT3B.Ophiophagus_hannah	E	Y	-	-	-	-	-	-	-	-	-	-	-	-	-	-	-	-	-	-	-	-	-	-	-	-	-	-	-	-	-	-	-	-	-	-	-	-	-	-	-	-	-	-	-	-	-	-	-
Scaffold00067.gene4890.DNMT3B.Sus_scrofa	P	W	S	C	Y	M	C	L	P	Q	R	C	H	G	V	L	R	R	R	K	D	W	S	V	R	L	Q	A	F	F	T	S	D	P	G	L	E	Y	E	A	P	K	L	Y	P	A	I	P	A
Scaffold00067.gene4890.DNMT3B.Homo_sapiens	-	-	-	-	-	-	-	-	-	-	-	-	-	-	-	-	-	-	-	-	-	-	-	-	-	-	-	-	-	-	-	-	-	-	-	-	-	-	-	-	-	-	-	-	-	-	-	-	-
Scaffold00200.gene8095.dnmt3b	E	F	-	-	-	-	-	-	-	-	-	-	-	-	-	-	-	-	-	-	-	-	-	-	-	-	-	-	-	-	-	-	-	-	-	-	-	-	-	-	-	-	-	-	-	-	-	-	-
Scaffold00067.gene4890.NMT3A.Homo_sapiens	P	W	N	C	Y	M	C	G	H	K	G	T	Y	G	L	L	R	R	R	E	D	W	P	S	R	L	Q	M	F	F	A	N	N	H	D	Q	E	F	D	P	P	K	V	Y	P	P	V	P	A
Scaffold00067.gene4890.DNMT3A.Sus_scrofa	P	W	N	C	Y	M	C	G	H	K	G	T	Y	G	L	L	R	R	R	D	D	W	P	S	R	L	Q	M	F	F	A	N	N	H	D	Q	E	F	D	P	P	K	V	Y	P	P	V	P	A
Scaffold00067.gene4890.DNMT3A.Ovis_aries.DNMT3A	P	W	N	C	Y	M	C	G	H	K	G	T	Y	G	L	L	R	R	R	D	D	W	P	S	R	L	Q	M	F	F	A	N	N	H	D	Q	E	F	D	P	P	K	V	Y	P	P	V	P	A
Scaffold00067.gene4890.DNMT3A.Ophiophagus_hannah	P	W	N	C	Y	M	C	G	H	K	G	V	Y	G	L	L	R	R	R	E	D	W	P	S	R	L	Q	M	F	F	A	N	N	H	D	Q	E	F	D	P	P	K	V	Y	P	P	V	P	A
Scaffold00067.gene4890.dnmt3	-	-	-	-	-	-	-	-	-	-	-	-	-	-	-	-	-	-	-	-	-	-	-	-	-	-	-	-	-	-	-	-	-	-	-	-	-	-	-	-	-	-	-	-	-	-	-	-	-
Scaffold00068.gene4920.dnmt1	-	-	-	-	-	-	-	-	-	-	-	-	-	-	-	-	-	-	-	-	-	-	-	-	-	-	-	-	-	-	-	-	-	-	-	-	-	-	-	-	-	-	-	-	-	-	-	-	-
Scaffold00068.gene4920.DNMT1.Equus_caballus	-	-	-	-	-	-	-	-	-	-	-	-	-	-	-	-	-	-	-	-	-	-	-	-	-	-	-	-	-	-	-	-	-	-	-	-	-	-	-	-	-	-	-	-	-	-	-	-	-
Scaffold00068.gene4920.DNMT1.Cyanidioschyzon_merolae_strain	-	-	-	-	-	-	-	-	-	-	-	-	-	-	-	-	-	-	-	-	-	-	-	-	-	-	-	-	-	-	-	-	-	-	-	-	-	-	-	-	-	-	-	-	-	-	-	-	-
LongOrf.asmbl_16366.dnmt2	-	-	-	-	-	-	-	-	-	-	-	-	-	-	-	-	-	-	-	-	-	-	-	-	-	-	-	-	-	-	-	-	-	-	-	-	-	-	-	-	-	-	-	-	-	-	-	-	-
LongOrf.asmbl_16366.DNMT2.Clonorchis_sinensis	-	-	-	-	-	-	-	-	-	-	-	-	-	-	-	-	-	-	-	-	-	-	-	-	-	-	-	-	-	-	-	-	-	-	-	-	-	-	-	-	-	-	-	-	-	-	-	-	-
LongOrf.asmbl_16366.DNMT2.Arabidopsis_thaliana	-	-	-	-	-	-	-	-	-	-	-	-	-	-	-	-	-	-	-	-	-	-	-	-	-	-	-	-	-	-	-	-	-	-	-	-	-	-	-	-	-	-	-	-	-	-	-	-	-
LongOrf.asmbl_16366.DNMT2.Daphnia_pulex	-	-	-	-	-	-	-	-	-	-	-	-	-	-	-	-	-	-	-	-	-	-	-	-	-	-	-	-	-	-	-	-	-	-	-	-	-	-	-	-	-	-	-	-	-	-	-	-	-
LongOrf.asmbl_16366.DNMT2.Homo_sapiens	-	-	-	-	-	-	-	-	-	-	-	-	-	-	-	-	-	-	-	-	-	-	-	-	-	-	-	-	-	-	-	-	-	-	-	-	-	-	-	-	-	-	-	-	-	-	-	-	-
LongOrf.asmbl_16366.DNMT2.Spodoptera_frugiperda	-	-	-	-	-	-	-	-	-	-	-	-	-	-	-	-	-	-	-	-	-	-	-	-	-	-	-	-	-	-	-	-	-	-	-	-	-	-	-	-	-	-	-	-	-	-	-	-	-
Scaffold00200.gene8095.DNMT3B.Ovis_aries	-	-	-	-	-	-	-	-	-	-	-	-	-	-	-	-	-	-	-	-	-	-	-	-	-	-	-	-	-	-	-	-	-	-	-	-	-	-	-	-	-	-	-	-	-	-	-	-	-
Scaffold00200.gene8095.DNMT3B.Ophiophagus_hannah	-	-	-	-	-	-	-	-	-	-	-	-	-	-	-	-	-	-	-	-	-	-	-	-	-	-	-	-	-	-	-	-	-	-	-	-	-	-	-	-	-	-	-	-	-	-	-	-	-
Scaffold00067.gene4890.DNMT3B.Sus_scrofa	E	K	Y	V	A	S	E	V	C	E	E	S	I	A	V	G	T	V	K	H	E	G	N	I	K	Y	V	N	D	V	R	N	I	T	K	K	N	I	E	E	W	G	P	F	D	L	V	I	G
Scaffold00067.gene4890.DNMT3B.Homo_sapiens	-	-	-	-	-	-	-	-	-	-	-	-	-	-	-	-	-	-	-	-	-	-	-	-	-	-	-	-	-	-	-	-	-	-	-	-	-	-	-	-	-	-	-	-	-	-	-	-	-
Scaffold00200.gene8095.dnmt3b	-	-	-	-	-	-	-	-	-	-	-	-	-	-	-	-	-	-	-	-	-	-	-	-	-	-	-	-	-	-	-	-	-	-	-	-	-	-	-	-	-	-	-	-	-	-	-	-	-
Scaffold00067.gene4890.NMT3A.Homo_sapiens	D	R	Y	I	A	S	E	V	C	E	D	S	I	T	V	G	M	V	R	H	Q	G	K	I	M	Y	V	G	D	V	R	S	V	T	Q	K	H	I	Q	E	W	G	P	F	D	L	V	I	G
Scaffold00067.gene4890.DNMT3A.Sus_scrofa	D	R	Y	I	A	S	E	V	C	E	D	S	I	T	V	G	M	V	R	H	Q	G	K	I	M	Y	V	G	D	V	R	S	V	T	Q	K	H	I	Q	E	W	G	P	F	D	L	V	I	G
Scaffold00067.gene4890.DNMT3A.Ovis_aries.DNMT3A	D	R	Y	I	A	S	E	V	C	E	D	S	I	T	V	G	M	V	R	H	Q	G	K	I	M	Y	V	G	D	V	R	S	V	T	Q	K	H	I	Q	E	W	G	P	F	D	L	V	I	G
Scaffold00067.gene4890.DNMT3A.Ophiophagus_hannah	D	R	Y	I	A	S	E	V	C	E	D	S	I	T	V	G	M	V	R	H	Q	G	K	I	M	Y	V	G	D	V	R	S	V	T	Q	K	H	I	Q	E	W	G	P	F	D	L	V	I	G
Scaffold00067.gene4890.dnmt3	-	-	-	-	-	-	-	-	-	-	-	-	-	-	-	-	-	-	-	-	-	-	-	-	-	-	-	-	-	-	-	-	-	-	-	-	-	-	-	-	-	-	-	-	-	-	-	-	-
Scaffold00068.gene4920.dnmt1	-	-	-	-	-	-	-	-	-	-	-	-	-	-	-	-	-	-	-	-	-	-	-	-	-	-	-	-	-	-	-	-	-	-	-	-	-	-	-	-	-	-	-	-	-	-	-	-	-
Scaffold00068.gene4920.DNMT1.Equus_caballus	-	-	-	-	-	-	-	-	-	-	-	-	-	-	-	-	-	-	-	-	-	-	-	-	-	-	-	-	-	-	-	-	-	-	-	-	-	-	-	-	-	-	-	-	-	-	-	-	-
Scaffold00068.gene4920.DNMT1.Cyanidioschyzon_merolae_strain	-	-	-	-	-	-	-	-	-	-	-	-	-	-	-	-	-	-	-	-	-	-	-	-	-	-	-	-	-	-	-	-	-	-	-	-	-	-	-	-	-	-	-	-	-	-	-	-	-
LongOrf.asmbl_16366.dnmt2	-	-	-	-	-	-	-	-	-	-	-	-	-	-	-	-	-	-	-	-	-	-	-	-	-	-	-	-	-	-	-	-	-	-	-	-	-	-	-	-	-	-	-	-	-	-	-	-	-
LongOrf.asmbl_16366.DNMT2.Clonorchis_sinensis	-	-	-	-	-	-	-	-	-	-	-	-	-	-	-	-	-	-	-	-	-	-	-	-	-	-	-	-	-	-	-	-	-	-	-	-	-	-	-	-	-	-	-	-	-	-	-	-	-
LongOrf.asmbl_16366.DNMT2.Arabidopsis_thaliana	-	-	-	-	-	-	-	-	-	-	-	-	-	-	-	-	-	-	-	-	-	-	-	-	-	-	-	-	-	-	-	-	-	-	-	-	-	-	-	-	-	-	-	-	-	-	-	-	-
LongOrf.asmbl_16366.DNMT2.Daphnia_pulex	-	-	-	-	-	-	-	-	-	-	-	-	-	-	-	-	-	-	-	-	-	-	-	-	-	-	-	-	-	-	-	-	-	-	-	-	-	-	-	-	-	-	-	-	-	-	-	-	-
LongOrf.asmbl_16366.DNMT2.Homo_sapiens	-	-	-	-	-	-	-	-	-	-	-	-	-	-	-	-	-	-	-	-	-	-	-	-	-	-	-	-	-	-	-	-	-	-	-	-	-	-	-	-	-	-	-	-	-	-	-	-	-
LongOrf.asmbl_16366.DNMT2.Spodoptera_frugiperda	-	-	-	-	-	-	-	-	-	-	-	-	-	-	-	-	-	-	-	-	-	-	-	-	-	-	-	-	-	-	-	-	-	-	-	-	-	-	-	-	-	-	-	-	-	-	-	-	-
Scaffold00200.gene8095.DNMT3B.Ovis_aries	-	-	-	-	-	-	-	-	-	-	-	-	-	-	-	-	-	-	-	-	-	-	-	-	-	-	-	-	-	-	-	-	-	-	-	-	-	-	-	-	-	-	-	-	-	-	-	-	-
Scaffold00200.gene8095.DNMT3B.Ophiophagus_hannah	-	-	-	-	-	-	-	-	-	-	-	-	-	-	-	-	-	-	-	-	-	-	-	-	-	-	-	-	-	-	-	-	-	-	-	-	-	-	-	-	-	-	-	-	-	-	-	-	-
Scaffold00067.gene4890.DNMT3B.Sus_scrofa	L	N	Y	T	R	P	K	E	G	D	D	R	P	F	F	W	M	F	E	N	V	V	A	M	K	V	G	D	K	R	D	I	S	R	F	L	E	C	N	P	V	M	I	D	A	I	K	V	S
Scaffold00067.gene4890.DNMT3B.Homo_sapiens	-	-	-	-	-	-	-	-	-	-	-	-	-	-	-	-	-	-	-	-	-	-	-	-	-	-	-	-	-	-	-	-	-	-	-	-	-	-	-	-	-	-	-	-	-	-	-	-	-
Scaffold00200.gene8095.dnmt3b	-	-	-	-	-	-	-	-	-	-	-	-	-	-	-	-	-	-	-	-	-	-	-	-	-	-	-	-	-	-	-	-	-	-	-	-	-	-	-	-	-	-	-	-	-	-	-	-	-
Scaffold00067.gene4890.NMT3A.Homo_sapiens	L	H	D	A	R	P	K	E	G	D	D	R	P	F	F	W	L	F	E	N	V	V	A	M	G	V	S	D	K	R	D	I	S	R	F	L	E	V	Q	N	S	H	L	Y	-	-	-	-	-
Scaffold00067.gene4890.DNMT3A.Sus_scrofa	L	H	D	A	R	P	K	E	G	D	D	R	P	F	F	W	L	F	E	N	V	V	A	M	G	V	S	D	K	R	D	I	S	R	F	L	E	S	N	P	V	M	I	D	A	K	E	V	S
Scaffold00067.gene4890.DNMT3A.Ovis_aries.DNMT3A	L	H	D	A	R	P	K	E	G	D	D	R	P	F	F	W	L	F	E	N	V	V	A	M	G	V	S	D	K	R	D	I	S	R	F	L	E	S	N	P	V	M	I	D	A	K	E	V	S
Scaffold00067.gene4890.DNMT3A.Ophiophagus_hannah	L	H	E	A	R	P	K	E	G	D	E	R	P	F	F	W	L	F	E	N	V	V	A	M	G	V	S	D	K	R	D	I	S	R	F	L	E	S	N	P	V	M	I	D	A	K	E	V	S
Scaffold00067.gene4890.dnmt3	-	-	-	-	-	-	-	-	-	-	-	-	-	-	-	-	-	-	-	-	-	-	-	-	-	-	-	-	-	-	-	-	-	-	-	-	-	-	-	-	-	-	-	-	-	-	-	-	-
Scaffold00068.gene4920.dnmt1	-	-	-	-	-	-	-	-	-	-	-	-	-	-	-	-	-	-	-	-	-	-	-	-	-	-	-	-	-	-	-	-	-	-	-	-	-	-	-	-	-	-	-	-	-	-	-	-	-
Scaffold00068.gene4920.DNMT1.Equus_caballus	-	-	-	-	-	-	-	-	-	-	-	-	-	-	-	-	-	-	-	-	-	-	-	-	-	-	-	-	-	-	-	-	-	-	-	-	-	-	-	-	-	-	-	-	-	-	-	-	-
Scaffold00068.gene4920.DNMT1.Cyanidioschyzon_merolae_strain	-	-	-	-	-	-	-	-	-	-	-	-	-	-	-	-	-	-	-	-	-	-	-	-	-	-	-	-	-	-	-	-	-	-	-	-	-	-	-	-	-	-	-	-	-	-	-	-	-
LongOrf.asmbl_16366.dnmt2	-	-	-	-	-	-	-	-	-	-	-	-	-	-	-	-	-	-	-	-	-	-	-	-	-	-	-	-	-	-	-	-	-	-	-	-	-	-	-	-	-	-	-	-	-	-	-	-	-
LongOrf.asmbl_16366.DNMT2.Clonorchis_sinensis	-	-	-	-	-	-	-	-	-	-	-	-	-	-	-	-	-	-	-	-	-	-	-	-	-	-	-	-	-	-	-	-	-	-	-	-	-	-	-	-	-	-	-	-	-	-	-	-	-
LongOrf.asmbl_16366.DNMT2.Arabidopsis_thaliana	-	-	-	-	-	-	-	-	-	-	-	-	-	-	-	-	-	-	-	-	-	-	-	-	-	-	-	-	-	-	-	-	-	-	-	-	-	-	-	-	-	-	-	-	-	-	-	-	-
LongOrf.asmbl_16366.DNMT2.Daphnia_pulex	-	-	-	-	-	-	-	-	-	-	-	-	-	-	-	-	-	-	-	-	-	-	-	-	-	-	-	-	-	-	-	-	-	-	-	-	-	-	-	-	-	-	-	-	-	-	-	-	-
LongOrf.asmbl_16366.DNMT2.Homo_sapiens	-	-	-	-	-	-	-	-	-	-	-	-	-	-	-	-	-	-	-	-	-	-	-	-	-	-	-	-	-	-	-	-	-	-	-	-	-	-	-	-	-	-	-	-	-	-	-	-	-
LongOrf.asmbl_16366.DNMT2.Spodoptera_frugiperda	-	-	-	-	-	-	-	-	-	-	-	-	-	-	-	-	-	-	-	-	-	-	-	-	-	-	-	-	-	-	-	-	-	-	-	-	-	-	-	-	-	-	-	-	-	-	-	-	-
Scaffold00200.gene8095.DNMT3B.Ovis_aries	-	-	-	-	-	-	-	-	-	-	-	-	-	-	-	-	-	-	-	-	-	-	-	-	-	-	-	-	-	-	-	-	-	-	-	-	-	-	-	-	-	-	-	-	-	-	-	-	-
Scaffold00200.gene8095.DNMT3B.Ophiophagus_hannah	-	-	-	-	-	-	-	-	-	-	-	-	-	-	-	-	-	-	-	-	-	-	-	-	-	-	-	-	-	-	-	-	-	-	-	-	-	-	-	-	-	-	-	-	-	-	-	-	-
Scaffold00067.gene4890.DNMT3B.Sus_scrofa	C	L	E	F	N	R	T	A	K	L	K	K	V	Q	T	I	T	T	K	S	N	S	I	R	Q	G	K	N	Q	L	F	P	V	V	M	N	G	K	E	D	V	L	W	C	T	E	L	E	R
Scaffold00067.gene4890.DNMT3B.Homo_sapiens	-	-	-	-	-	-	-	-	-	-	-	-	-	-	-	-	-	-	-	-	-	-	-	-	-	-	-	-	-	-	-	-	-	-	-	-	-	-	-	-	-	-	-	-	-	-	-	-	-
Scaffold00200.gene8095.dnmt3b	-	-	-	-	-	-	-	-	-	-	-	-	-	-	-	-	-	-	-	-	-	-	-	-	-	-	-	-	-	-	-	-	-	-	-	-	-	-	-	-	-	-	-	-	-	-	-	-	-
Scaffold00067.gene4890.NMT3A.Homo_sapiens	-	-	-	-	-	-	-	-	-	-	-	-	-	-	-	-	-	-	-	-	-	-	-	-	-	-	-	-	-	-	-	-	-	-	-	-	-	-	-	-	-	-	-	-	-	-	-	-	-
Scaffold00067.gene4890.DNMT3A.Sus_scrofa	C	L	E	H	G	R	I	A	K	F	S	K	V	R	T	I	T	T	R	S	N	S	I	K	Q	G	K	D	Q	H	F	P	V	F	M	N	E	K	E	D	I	L	W	C	T	E	M	E	R
Scaffold00067.gene4890.DNMT3A.Ovis_aries.DNMT3A	C	L	E	H	G	R	I	A	K	F	S	K	V	R	T	I	T	T	R	S	N	S	I	K	Q	G	K	D	Q	H	F	P	V	F	M	N	E	K	E	D	I	L	W	C	T	E	M	E	R
Scaffold00067.gene4890.DNMT3A.Ophiophagus_hannah	C	L	E	H	G	R	T	A	K	F	S	K	V	R	T	I	T	T	R	S	N	S	I	K	Q	G	K	D	Q	H	F	P	V	F	M	N	E	K	E	D	I	L	W	C	T	E	M	E	R
Scaffold00067.gene4890.dnmt3	-	-	-	-	-	-	-	-	-	-	-	-	-	-	-	-	-	-	-	-	-	-	-	-	-	-	-	-	-	-	-	-	-	-	-	-	-	-	-	-	-	-	-	-	-	-	-	-	-
Scaffold00068.gene4920.dnmt1	-	-	-	-	-	-	-	-	-	-	-	-	-	-	-	-	-	-	-	-	-	-	-	-	-	-	-	-	-	-	-	-	-	-	-	-	-	-	-	-	-	-	-	-	-	-	-	-	-
Scaffold00068.gene4920.DNMT1.Equus_caballus	-	-	-	-	-	-	-	-	-	-	-	-	-	-	-	-	-	-	-	-	-	-	-	-	-	-	-	-	-	-	-	-	-	-	-	-	-	-	-	-	-	-	-	-	-	-	-	-	-
Scaffold00068.gene4920.DNMT1.Cyanidioschyzon_merolae_strain	-	-	-	-	-	-	-	-	-	-	-	-	-	-	-	-	-	-	-	-	-	-	-	-	-	-	-	-	-	-	-	-	-	-	-	-	-	-	-	-	-	-	-	-	-	-	-	-	-
LongOrf.asmbl_16366.dnmt2	-	-	-	-	-	-	-	-	-	-	-	-	-	-	-	-	-	-	-	-	-	-	-	-	-	-	-	-	-	-	-	-	-	-	-	-	-	-	-	-	-	-	-	-	-	-	-	-	-
LongOrf.asmbl_16366.DNMT2.Clonorchis_sinensis	-	-	-	-	-	-	-	-	-	-	-	-	-	-	-	-	-	-	-	-	-	-	-	-	-	-	-	-	-	-	-	-	-	-	-	-	-	-	-	-	-	-	-	-	-	-	-	-	-
LongOrf.asmbl_16366.DNMT2.Arabidopsis_thaliana	-	-	-	-	-	-	-	-	-	-	-	-	-	-	-	-	-	-	-	-	-	-	-	-	-	-	-	-	-	-	-	-	-	-	-	-	-	-	-	-	-	-	-	-	-	-	-	-	-
LongOrf.asmbl_16366.DNMT2.Daphnia_pulex	-	-	-	-	-	-	-	-	-	-	-	-	-	-	-	-	-	-	-	-	-	-	-	-	-	-	-	-	-	-	-	-	-	-	-	-	-	-	-	-	-	-	-	-	-	-	-	-	-
LongOrf.asmbl_16366.DNMT2.Homo_sapiens	-	-	-	-	-	-	-	-	-	-	-	-	-	-	-	-	-	-	-	-	-	-	-	-	-	-	-	-	-	-	-	-	-	-	-	-	-	-	-	-	-	-	-	-	-	-	-	-	-
LongOrf.asmbl_16366.DNMT2.Spodoptera_frugiperda	-	-	-	-	-	-	-	-	-	-	-	-	-	-	-	-	-	-	-	-	-	-	-	-	-	-	-	-	-	-	-	-	-	-	-	-	-	-	-	-	-	-	-	-	-	-	-	-	-
Scaffold00200.gene8095.DNMT3B.Ovis_aries	-	-	-	-	-	-	-	-	-	-	-	-	-	-	-	-	-	-	-	-	-	-	-	-	-	-	-	-	-	-	-	-	-	-	-	-	-	-	-	-	-	-	-	-	-	-	-	-	-
Scaffold00200.gene8095.DNMT3B.Ophiophagus_hannah	-	-	-	-	-	-	-	-	-	-	-	-	-	-	-	-	-	-	-	-	-	-	-	-	-	-	-	-	-	-	-	-	-	-	-	-	-	-	-	-	-	-	-	-	-	-	-	-	-
Scaffold00067.gene4890.DNMT3B.Sus_scrofa	I	R	H	L	F	A	P	L	K	D	Y	F	A	C	E	-	-	-	-	-	-	-	-	-	-	-	-	-	-	-	-	-	-	-	-	-	-	-	-	-	-	-	-	-	-	-	-	-	-
Scaffold00067.gene4890.DNMT3B.Homo_sapiens	-	-	-	-	-	-	-	-	-	-	-	-	-	-	-	-	-	-	-	-	-	-	-	-	-	-	-	-	-	-	-	-	-	-	-	-	-	-	-	-	-	-	-	-	-	-	-	-	-
Scaffold00200.gene8095.dnmt3b	-	-	-	-	-	-	-	-	-	-	-	-	-	-	-	-	-	-	-	-	-	-	-	-	-	-	-	-	-	-	-	-	-	-	-	-	-	-	-	-	-	-	-	-	-	-	-	-	-
Scaffold00067.gene4890.NMT3A.Homo_sapiens	-	-	-	-	-	-	-	-	-	-	-	-	-	-	-	-	-	-	-	-	-	-	-	-	-	-	-	-	-	-	-	-	-	-	-	-	-	-	-	-	-	-	-	-	-	-	-	-	-
Scaffold00067.gene4890.DNMT3A.Sus_scrofa	I	R	H	L	F	A	P	L	K	E	Y	F	A	C	V	-	-	-	-	-	-	-	-	-	-	-	-	-	-	-	-	-	-	-	-	-	-	-	-	-	-	-	-	-	-	-	-	-	-
Scaffold00067.gene4890.DNMT3A.Ovis_aries.DNMT3A	I	R	H	L	F	A	P	L	K	E	Y	F	A	C	V	T	W	S	D	E	S	C	A	L	T	S	S	R	Q	H	L	E	P	Q	V	H	D	T	W	F	R	F	P	P	R	Q	A	A	W
Scaffold00067.gene4890.DNMT3A.Ophiophagus_hannah	I	R	H	L	F	A	P	L	K	E	Y	F	A	C	V	-	-	-	-	-	-	-	-	-	-	-	-	-	-	-	-	-	-	-	-	-	-	-	-	-	-	-	-	-	-	-	-	-	-
Scaffold00067.gene4890.dnmt3	-	-	-	-	-	-	-	-	-	-	-	-	-	-	-	-	-	-	-	-	-	-	-	-	-	-	-	-	-	-	-	-	-	-	-	-	-	-	-	-	-	-	-	-	-	-	-	-	-
[truncated: 31 more columns]
