# Supplementary material for: Regulation of DNA methylation on key parasitism genes of Cysticercus cellulosae revealed by integrative epigenomic-transcriptomic analyses
Source: Hereditas. 2021 Aug 12;158:28. doi: 10.1186/s41065-021-00195-9 (PMC8361615; doi:10.1186/s41065-021-00195-9)
Supplement: Supplementary file 9 — Additional file 9: Table S3. Data summary of MethylC-seq and RNA-seq. [file 41065_2021_195_MOESM9_ESM.xlsx]

## Sheet: Sheet1
Table S3: Data summary of MethylC-seq and RNA-seq
	BS-seq		RNA-seq
Clean Reads	54209718	Clean Reads	20433898
Clean data	6.76978	Clean data	2.55424
Mapped reads	41419527	Mapped Reads	18016108
Map Rate(%)	76.4061	Mapped Data	2.25201
Duplication Rate	0.0217212	Mapped Rate(%)	88.1677
Converation Rate	0.996
Average Depth of C	11.32
Covered C(>=5)	38788902
