# Supplementary material for: Regulation of DNA methylation on key parasitism genes of Cysticercus cellulosae revealed by integrative epigenomic-transcriptomic analyses
Source: Hereditas. 2021 Aug 12;158:28. doi: 10.1186/s41065-021-00195-9 (PMC8361615; doi:10.1186/s41065-021-00195-9)
Supplement: Supplementary file 10 — Additional file 10: Table S4. Summary of key parasitism genes that are methylated. [file 41065_2021_195_MOESM10_ESM.xlsx]

## Sheet: Sheet1
Table S4 Summary of key parasitism genes that are methylated
Conserved gene	Unport_ID	% identity	alignment length	mismatches	gap openings	q. start	q. end	s. start	s. end	e-value	bit score	t-test p value	Protein	C. Elegans matched
Scaffold00294.gene9169	tr|A0A068Y4D4|A0A068Y4D4_ECHMU	75	144	36	0	1	144	1	144	6e-38	144	0.0470575	Transcription initiation factor TFIID subunit 3
LongOrf.asmbl_20966	tr|A0A068XWZ2|A0A068XWZ2_ECHMU	89.08	412	44	1	1	412	16	426	0	771	0.0483938	Tryptophanyl tRNA synthetase	wars-2
LongOrf.asmbl_21420	tr|A0A068Y3Z6|A0A068Y3Z6_ECHMU	98.68	304	4	0	21	324	1	304	1e-159	548	0.0230798	Peptidyl prolyl cis trans isomerase E	cyn-13
LongOrf.asmbl_3278	tr|W6USQ9|W6USQ9_ECHGR	69.46	298	61	3	1	298	29	296	1e-104	366	0.049267	N-acetyltransferase 9-like protein	Y67D2.5
Scaffold00003.gene436	tr|A0A068Y8D8|A0A068Y8D8_ECHMU	68.59	1076	324	9	1	1069	153	1221	0	1203	0.0443673	TAF3 RNA polymerase II TATA box binding protein	taf-3
Scaffold00009.gene1292	tr|A0A068YI65|A0A068YI65_ECHMU	95.33	364	17	0	1	364	1	364	0	729	0.0256282	Glutamine synthetase
Scaffold00028.gene2939	tr|A0A068Y877|A0A068Y877_ECHMU	86.87	1668	192	9	1	1667	46	1687	0	2575	0.000997273	Myotubularin protein 13	mtm-5
Scaffold00068.gene4931	tr|A0A068YGQ7|A0A068YGQ7_ECHMU	85.19	439	64	1	35	473	1	438	0	772	0.0278184	Sulfide:quinone oxidoreductase	sqrd-1
Scaffold00081.gene5331	tr|A0A087VXH9|A0A087VXH9_ECHMU	89.19	148	16	0	1	148	50	197	5e-53	193	0.0479576	Expressed conserved protein
Scaffold00084.gene5438	tr|C1L8K8|C1L8K8_SCHJA	73.31	281	75	0	1	281	77	357	2e-93	328	0.0254126	Tropomyosin-2	lev-11
Scaffold00135.gene6914	tr|A0A068YNQ2|A0A068YNQ2_ECHMU	84.26	413	65	0	1	413	189	601	0	699	0.0349496	Galactokinase	tag-96
Scaffold00156.gene7357	tr|W6UTH9|W6UTH9_ECHGR	87.64	364	38	1	1	357	1	364	0	630	0.0393335		pas-5
gi|21449873|ref|NP_659234.1|	tr|A0A068PRY3|A0A068PRY3_9CEST	88.54	192	22	0	1	192	1	192	1e-92	325	9.63e-13		cox2
gi|68989436|gb|AAY99633.1|	r|I0FX15|I0FX15_DIPGA	76.47	510	120	0	8	517	8	517	0	781	4.7e-45		cox1
ESPs	Unport_ID	% identity	alignment length	mismatches	gap openings	q. start	q. end	s. start	s. end	e-value	bit score	t-test p value	Protein	C. Elegans matched
LongOrf.asmbl_23936	tr|W6U2I8|W6U2I8_ECHGR	74.27	307	76	1	12	315	12	318	4e-139	481	0.0189809	Estradiol 17 beta-dehydrogenase	ZC443.1
Scaffold00590.gene10147	tr|W6U2I8|W6U2I8_ECHGR	64.52	248	76	5	69	315	14	250	5e-88	311	0.0192196	Estradiol 17 beta-dehydrogenase	ZC443.1
LongOrf.asmbl_11846	tr|W6V053|W6V053_ECHGR	86.76	1224	156	2	38	1259	1	1220	0	1915	0.0094474	Lethal(2) giant larvae protein
LongOrf.asmbl_14198	tr|E7QQD1|E7QQD1_9EURY	47.96	711	351	6	24	723	40	742	0	631	0.0179272	AAA family ATPase, CDC48 subfamily protein	cdc-48.2
LongOrf.asmbl_24431	tr|W6UTJ3|W6UTJ3_ECHGR	74.12	313	78	1	33	342	5	317	6e-140	484	0.0453196	Submitted name: 1,5-anhydro-D-fructose reductase	C07D8.6
LongOrf.asmbl_3998	tr|U5HDT1|U5HDT1_USTV1	58.57	531	209	5	28	551	38	564	0	634	0.0430101	Glucose-6-phosphate isomerase	gpi-1
LongOrf.asmbl_9880	tr|U5H357|U5H357_USTV1	62.83	608	220	4	4	608	28	632	0	739	0.0243847	Heat shock protein HSS1	hsp-1
Scaffold00017.gene2076	tr|A0A024R889|A0A024R889_HUMAN	54.23	2447	1032	10	8	2450	24	2386	0	2532	0.0146894	Spectrin, alpha, non-erythrocytic 1 (Alpha-fodrin), isoform CRA_g	spc-1
Scaffold00021.gene2415	tr|A0A068XZB7|A0A068XZB7_ECHMU	81.6	1364	245	4	1	1363	1	1359	0	2170	0.0192075	Multiple pdz domain protein
Scaffold00291.gene9143	tr|U5H5V2|U5H5V2_USTV1	47.95	684	304	7	5	674	15	660	0	629	0.0184354	Heat shock protein 90-1	hsp-90
Scaffold00384.gene9660	tr|U5H010|U5H010_USTV1	47.7	782	395	10	93	866	52	827	0	652	0.047722	Alpha-1,4 glucan phosphorylase	T22F3.3
Scaffold00455.gene9859	tr|A0A068WT51|A0A068WT51_ECHGR	58.33	156	65	0	82	237	15	170	1e-49	183	0.00444204	Diagnostic antigen gp50
gi|19879942|gb|AAM00203.1|AF356334_1	tr|B6E498|B6E498_ECHGR	100	67	0	0	20	86	12	78	2e-37	140	0.0147908	8 kDa glycoprotein
